# Supplementary material for: A new species of the Asian leaf litter toad genus Leptobrachella (Amphibia, Anura, Megophryidae) from southwest China
Source: Zookeys. 2020 Jun 22;943:91–118. doi: 10.3897/zookeys.943.51572 (PMC7324409; doi:10.3897/zookeys.943.51572)
Supplement: XML Treatment for Leptobrachella chishuiensis [file zookeys.943.51572-treatment1.xml]

<!DOCTYPE tp:taxon-treatment
  PUBLIC "-//TaxonX//DTD Taxonomic Treatment Publishing DTD v0 20100105//EN" "tax-treatment-NSO.dtd">
<tp:taxon-treatment xmlns:tp="http://www.plazi.org/taxpub"><tp:treatment-meta><kwd-group><label>Taxon classification</label><kwd><named-content xmlns:xlink="http://www.w3.org/1999/xlink" content-type="kingdom">Animalia</named-content></kwd><kwd><named-content xmlns:xlink="http://www.w3.org/1999/xlink" content-type="order">Anura</named-content></kwd><kwd><named-content xmlns:xlink="http://www.w3.org/1999/xlink" content-type="family">Megophryidae</named-content></kwd></kwd-group><mixed-citation publication-type="journal"><person-group><name><surname>Li</surname><given-names>Shi-Ze</given-names></name><name><surname>Liu</surname><given-names>Jing</given-names></name><name><surname>Wei</surname><given-names>Gang</given-names></name><name><surname>Wang</surname><given-names>Bin</given-names></name></person-group><article-title>A new species of the Asian leaf litter toad genus <italic><tp:taxon-name><tp:taxon-name-part taxon-name-part-type="genus" reg="Leptobrachella">Leptobrachella</tp:taxon-name-part></tp:taxon-name></italic> (<tp:taxon-name><tp:taxon-name-part taxon-name-part-type="class">Amphibia</tp:taxon-name-part></tp:taxon-name>, <tp:taxon-name><tp:taxon-name-part taxon-name-part-type="order">Anura</tp:taxon-name-part></tp:taxon-name>, <tp:taxon-name><tp:taxon-name-part taxon-name-part-type="family">Megophryidae</tp:taxon-name-part></tp:taxon-name>) from southwest China</article-title><source>Zookeys</source><day>22</day><month>6</month><year>2020</year><volume>943</volume><fpage>91</fpage><lpage>118</lpage><pub-id pub-id-type="doi">10.3897/zookeys.943.51572</pub-id></mixed-citation></tp:treatment-meta><tp:nomenclature><tp:taxon-name><object-id xmlns:xlink="http://www.w3.org/1999/xlink" content-type="arpha" xlink:type="simple">B36388D0-D16F-5087-8F4F-A957553F423C</object-id>
            <tp:taxon-name-part taxon-name-part-type="genus" reg="Leptobrachella">Leptobrachella</tp:taxon-name-part>
            <tp:taxon-name-part taxon-name-part-type="species" reg="chishuiensis">chishuiensis</tp:taxon-name-part>
            <object-id xmlns:xlink="http://www.w3.org/1999/xlink" content-type="zoobank" xlink:type="simple">http://zoobank.org/DE8BA5C5-CB7B-4872-B489-61E7EFCF9B8C</object-id>
          </tp:taxon-name><tp:taxon-status xmlns:xlink="http://www.w3.org/1999/xlink" xlink:type="simple">sp. nov.</tp:taxon-status><xref ref-type="fig" rid="F4">Figs 4</xref><xref ref-type="fig" rid="F5">, 5</xref><xref ref-type="fig" rid="F6">, 6</xref><xref ref-type="table" rid="T1">; Tables 1</xref><xref ref-type="table" rid="T2">, 2</xref><xref ref-type="table" rid="T3">, 3</xref><xref ref-type="table" rid="T4">, 4</xref><xref ref-type="table" rid="T5">, 5</xref></tp:nomenclature><tp:treatment-sec sec-type="type material" id="SECID0ENRAI"><title>Type material.</title><p><bold><italic>Holotype</italic>.</bold> CIBCS20190518047, adult male (Figs <xref ref-type="fig" rid="F4">4</xref>, <xref ref-type="fig" rid="F5">5</xref>), collected by Shi-Ze Li in Chishui National Nature Reserve (<named-content xmlns:xlink="http://www.w3.org/1999/xlink" content-type="dwc:verbatimCoordinates" xlink:type="simple"><named-content content-type="geo-json" specific-use="{&#34;type&#34;:&#34;Point&#34;,&#34;coordinates&#34;:[105.997794,28.436708]}" id="NCID0EDSAI" xlink:type="simple">28.436708N, 105.997794E</named-content></named-content>, ca. 465 m a. s. l.), Chishui City, Guizhou Province, China on 18 May 2019.</p><p><bold><italic>Paratypes</italic>.</bold> Six adult males and one adult female from Chishui City, Guizhou Province, China, collected by Shize LI and Jing LIU. One female CIBCS20190518046 and two adult males CIBCS 20190518048 and CIBCS20190518049 collected by Jing LIU on 18 May 2019, four adult males CIBCS 20190518042, CIBCS 20190518043, CIBCS20190518044 and CIBCS20190518045 collected by Shize LI on 18 May 2019.</p><fig id="F4" position="float" orientation="portrait"><object-id xmlns:xlink="http://www.w3.org/1999/xlink" content-type="doi" xlink:type="simple">10.3897/zookeys.943.51572.figure4</object-id><object-id xmlns:xlink="http://www.w3.org/1999/xlink" content-type="arpha" xlink:type="simple">9D790CB4-6C7C-51E8-B232-14FF20EBD1BD</object-id><label>Figure 4.</label><caption><p>The holotype specimen CIBCS20190518047 of <italic><tp:taxon-name><tp:taxon-name-part taxon-name-part-type="genus" reg="Leptobrachella">Leptobrachella</tp:taxon-name-part> <tp:taxon-name-part taxon-name-part-type="species" reg="chishuiensis">chishuiensis</tp:taxon-name-part></tp:taxon-name></italic> sp. nov. in preservative <bold>A</bold> dorsal view <bold>B</bold> ventral view <bold>C</bold> frontal view of tongue <bold>D</bold> ventral view of hand <bold>E</bold> ventral view of foot.</p></caption><graphic xmlns:xlink="http://www.w3.org/1999/xlink" xlink:href="zookeys-943-091-g004.jpg" position="float" orientation="portrait" xlink:type="simple" id="oo_424099.jpg"><uri content-type="original_file" xlink:type="simple">https://binary.pensoft.net/fig/424099</uri></graphic></fig></tp:treatment-sec><tp:treatment-sec sec-type="diagnosis" id="SECID0ERTAI"><title>Diagnosis.</title><p><italic><tp:taxon-name><tp:taxon-name-part taxon-name-part-type="genus" reg="Leptobrachella">Leptobrachella</tp:taxon-name-part> <tp:taxon-name-part taxon-name-part-type="species" reg="chishuiensis">chishuiensis</tp:taxon-name-part></tp:taxon-name></italic> sp. nov. is assigned to the genus <italic><tp:taxon-name><tp:taxon-name-part taxon-name-part-type="genus" reg="Leptobrachella">Leptobrachella</tp:taxon-name-part></tp:taxon-name></italic> based on molecular phylogenetic analyses and the following morphological characters: small body size; having an elevated inner metacarpal tubercle; having macro-glands on body (including supra-axillary, femoral andventrolateral glands); lacking vomerine teeth; having small tubercles on eyelids; anterior tip of snout with whitish vertical bar (<xref ref-type="bibr" rid="B13">Dubois 1983</xref>; <xref ref-type="bibr" rid="B47">Matsui 1997</xref>, <xref ref-type="bibr" rid="B48">2006</xref>; <xref ref-type="bibr" rid="B36">Lathrop et al. 1998</xref>; <xref ref-type="bibr" rid="B11">Delorme et al. 2006</xref>; <xref ref-type="bibr" rid="B7">Das et al. 2010</xref>; Luo et al. 2020).</p><p><italic><tp:taxon-name><tp:taxon-name-part taxon-name-part-type="genus" reg="Leptobrachella">Leptobrachella</tp:taxon-name-part> <tp:taxon-name-part taxon-name-part-type="species" reg="chishuiensis">chishuiensis</tp:taxon-name-part></tp:taxon-name></italic> sp. nov. could be distinguished from its congeners by a combination of the following characters: (1) small body size (<abbrev xmlns:xlink="http://www.w3.org/1999/xlink" xlink:title="snout-vent length" id="ABBRID0EOVAI" xlink:type="simple">SVL</abbrev> 30.8–33.4 mm in seven adult males, and 34.2 mm in one adult female); (2) dorsal skin shagreened, some of the granules forming longitudinal short skin ridges; (3) tympanum distinctly discernible, slightly concave; (4) internasal distance longer than interorbital distance; (5) supra-axillary, femoral, pectoral and ventrolateral glands distinctly visible; (6) absence of webbing and lateral fringes on fingers; (7) toes with rudimentary webbing and shallow lateral fringes; (8) relative finger lengths II &lt; IV &lt; I &lt; III; (9) heels overlapped when thighs are positioned at right angles to the body; and (10) tibia-tarsal articulation reaches the tympanum.</p></tp:treatment-sec><tp:treatment-sec sec-type="description" id="SECID0ESVAI"><title>Description of holotype.</title><p>Measurements in mm. Adult male (CIBCS20190518047). <abbrev xmlns:xlink="http://www.w3.org/1999/xlink" xlink:title="snout-vent length" id="ABBRID0EYVAI" xlink:type="simple">SVL</abbrev> 32.4. Head length slightly longer than head width (<abbrev xmlns:xlink="http://www.w3.org/1999/xlink" xlink:title="head length" id="ABBRID0E3VAI" xlink:type="simple">HDL</abbrev>/<abbrev xmlns:xlink="http://www.w3.org/1999/xlink" xlink:title="head width" id="ABBRID0EAWAI" xlink:type="simple">HDW</abbrev> ratio 1.04); snout slightly protruding, projecting slightly beyond margin of the lower jaw; nostril closer to snout than eye; canthus rostralis gently rounded; loreal region slightly concave; interorbital space ﬂat, internarial distance longer than interorbital distance (<abbrev xmlns:xlink="http://www.w3.org/1999/xlink" xlink:title="internasal distance" id="ABBRID0EEWAI" xlink:type="simple">IND</abbrev>/<abbrev xmlns:xlink="http://www.w3.org/1999/xlink" xlink:title="interorbital distance" id="ABBRID0EIWAI" xlink:type="simple">IOD</abbrev> ratio 1.23); pineal ocellus absent; vertical pupil; snout length larger than eye diameter; tympanum distinct, rounded, and slightly concave, diameter smaller than that of the eye (TMP/<abbrev xmlns:xlink="http://www.w3.org/1999/xlink" xlink:title="eye diameter" id="ABBRID0EMWAI" xlink:type="simple">ED</abbrev> ratio 0.57); upper margin of tympanum in contact with supratympanic ridge; distinct black supratympanic line present; vomerine teeth absent; tongue notched behind; supratympanic ridge distinct, extending from posterior corner of eye to supra-axillary gland.</p><p>Tips of fingers rounded, slightly swollen; relative finger lengths II &lt; IV &lt; I &lt; III (<abbrev xmlns:xlink="http://www.w3.org/1999/xlink" xlink:title="first finger length" id="ABBRID0ESWAI" xlink:type="simple">FIL</abbrev>/<abbrev xmlns:xlink="http://www.w3.org/1999/xlink" xlink:title="second finger length" id="ABBRID0EWWAI" xlink:type="simple">FIIL</abbrev> ratio 1.1, <abbrev xmlns:xlink="http://www.w3.org/1999/xlink" xlink:title="fourth finger length" id="ABBRID0E1WAI" xlink:type="simple">FIVL</abbrev>/<abbrev xmlns:xlink="http://www.w3.org/1999/xlink" xlink:title="second finger length" id="ABBRID0E5WAI" xlink:type="simple">FIIL</abbrev> ratio 1.03); absence of webbing; nuptial pad and subarticular tubercles absent; inner palmar tubercle large, rounded separated from small, round outer palmar tubercle.</p><p>Hindlimbs slender, tibia 49% of snout-vent length; heels overlapped when thighs are positioned at right angles to the body, tibiotarsal articulation reaching tympanum when leg stretched forward; tibia length slightly longer than thigh length; relative toe lengths I &lt; II &lt; V &lt; III &lt; IV; tips of toes rounded, slightly dilated; subarticular tubercle small, distinct at the base of each toes; toes without webbing; narrow lateral fringes present on all toes; inner metatarsal tubercle present, large, oval, outer metatarsal tubercle absent; dorsal surface shagreened and granular, some of the granules forming short longitudinal folds on the flank of dorsal; ventral skin smooth; dense tiny granules present on surface of chest and ventral surface of thigh and tibia; pectoral gland and femoral gland oval, distinctly visible. Ventrolateral gland distinctly visible and forming an incomplete line.</p></tp:treatment-sec><tp:treatment-sec sec-type="Colouration of holotype in life" id="SECID0EDXAI"><title>Colouration of holotype in life.</title><p>Dorsum brown, with small, distinct darker brown markings and spots and scattered with irregular light orange pigmentation. A dark brown inverted triangular pattern between anterior corner of eyes. Tympanum brown, a dark brown bar above tympanum, and a dark brown bar under the eye; transverse dark brown bars on dorsal surface of limbs; distinct dark brown blotches on ﬂanks from groin to axilla, longitudinally in two rows; elbow and upper arms with dark bars and distinct coppery orange coloration; fingers and toes with distinct dark bars. Ventral surface of throat grey purple, chest and belly white, presence of distinct nebulous greyish speckling on ﬂanks; ventral surface of limbs grey purple. Supra-axillary gland, femoral, pectoral and ventrolateral glands white (Fig. <xref ref-type="fig" rid="F5">5</xref>).</p><fig id="F5" position="float" orientation="portrait"><object-id xmlns:xlink="http://www.w3.org/1999/xlink" content-type="doi" xlink:type="simple">10.3897/zookeys.943.51572.figure5</object-id><object-id xmlns:xlink="http://www.w3.org/1999/xlink" content-type="arpha" xlink:type="simple">E9410CAA-928A-52C6-96FF-67C3F246636A</object-id><label>Figure 5.</label><caption><p>Photos of the holotype CIBCS20190518047 of <italic><tp:taxon-name><tp:taxon-name-part taxon-name-part-type="genus" reg="Leptobrachella">Leptobrachella</tp:taxon-name-part> <tp:taxon-name-part taxon-name-part-type="species" reg="chishuiensis">chishuiensis</tp:taxon-name-part></tp:taxon-name></italic> sp. nov. in life <bold>A</bold> dorsal view <bold>B</bold> ventral view <bold>C</bold> dorsal view of hand <bold>D</bold> ventral view of hand <bold>E</bold> ventral view of foot.</p></caption><graphic xmlns:xlink="http://www.w3.org/1999/xlink" xlink:href="zookeys-943-091-g005.jpg" position="float" orientation="portrait" xlink:type="simple" id="oo_424100.jpg"><uri content-type="original_file" xlink:type="simple">https://binary.pensoft.net/fig/424100</uri></graphic></fig></tp:treatment-sec><tp:treatment-sec sec-type="Preserved holotype colouration" id="SECID0EPYAI"><title>Preserved holotype colouration.</title><p>Dorsum of body and limbs fade to dark brown; transverse bars on limbs become more distinct ventral surface of body and limbs fade to greyish white. Supra-axillary, femoral, pectoral and ventrolateral glands fade to greyish white (Fig. <xref ref-type="fig" rid="F4">4</xref>).</p></tp:treatment-sec><tp:treatment-sec sec-type="variation" id="SECID0EZYAI"><title>Variations.</title><p>Morphological measurements were showed in Table <xref ref-type="table" rid="T2">2</xref>. All specimens were similar in morphology but some individuals different from the holotype in color pattern. In some adult males, a dark brown inverted triangular pattern between anterior corner of eyes, in connected to the dark brown W-shaped marking on interorbital region (Fig. <xref ref-type="fig" rid="F6">6A</xref>); in adult female, the color of dorsum is blacker (Fig. <xref ref-type="fig" rid="F6">6B</xref>) and some patchiness on the chest and the flank of belly (Fig. <xref ref-type="fig" rid="F6">6C</xref>); in some adult males, the throat and bell creamy and white patchiness sparse on the ventral surface of limbs (Fig. <xref ref-type="fig" rid="F6">6D</xref>); in some specimens, the tibiotarsal articulation reaching tympanum to eye when leg stretched forward.</p><fig id="F6" position="float" orientation="portrait"><object-id xmlns:xlink="http://www.w3.org/1999/xlink" content-type="doi" xlink:type="simple">10.3897/zookeys.943.51572.figure6</object-id><object-id xmlns:xlink="http://www.w3.org/1999/xlink" content-type="arpha" xlink:type="simple">8E45026B-206B-5C8C-88D4-BC60A3785699</object-id><label>Figure 6.</label><caption><p>Colour variation in <italic><tp:taxon-name><tp:taxon-name-part taxon-name-part-type="genus" reg="Leptobrachella">Leptobrachella</tp:taxon-name-part> <tp:taxon-name-part taxon-name-part-type="species" reg="chishuiensis">chishuiensis</tp:taxon-name-part></tp:taxon-name></italic> sp. nov. <bold>A</bold> dorsal view of the male specimen CIBCS20190518042 <bold>B</bold> dorsal view of the female specimen CIBCS20190518046 <bold>C</bold> ventral view of the female specimen CIBCS20190518046 <bold>D</bold> ventral view of the female specimen CIBCS20190518049.</p></caption><graphic xmlns:xlink="http://www.w3.org/1999/xlink" xlink:href="zookeys-943-091-g006.jpg" position="float" orientation="portrait" xlink:type="simple" id="oo_424101.jpg"><uri content-type="original_file" xlink:type="simple">https://binary.pensoft.net/fig/424101</uri></graphic></fig><table-wrap id="T2" position="float" orientation="portrait"><label>Table 2.</label><caption><p>Measurements of <italic><tp:taxon-name><tp:taxon-name-part taxon-name-part-type="genus" reg="Leptobrachella">Leptobrachella</tp:taxon-name-part> <tp:taxon-name-part taxon-name-part-type="species" reg="chishuiensis">chishuiensis</tp:taxon-name-part></tp:taxon-name></italic> sp. nov. Units in mm. See abbreviations for characters in the Materials and methods section.</p></caption><table id="TID0EX6CI" rules="all"><tbody><tr><th rowspan="1" colspan="1">Species</th><th rowspan="1" colspan="1">Voucher number</th><th rowspan="1" colspan="1">Sex</th><th rowspan="1" colspan="1">
                    <abbrev xmlns:xlink="http://www.w3.org/1999/xlink" xlink:title="snout-vent length" id="ABBRID0EZ2AI" xlink:type="simple">SVL</abbrev>
                  </th><th rowspan="1" colspan="1">
                    <abbrev xmlns:xlink="http://www.w3.org/1999/xlink" xlink:title="head length" id="ABBRID0EB3AI" xlink:type="simple">HDL</abbrev>
                  </th><th rowspan="1" colspan="1">
                    <abbrev xmlns:xlink="http://www.w3.org/1999/xlink" xlink:title="head width" id="ABBRID0EJ3AI" xlink:type="simple">HDW</abbrev>
                  </th><th rowspan="1" colspan="1">
                    <abbrev xmlns:xlink="http://www.w3.org/1999/xlink" xlink:title="snout length" id="ABBRID0ER3AI" xlink:type="simple">SL</abbrev>
                  </th><th rowspan="1" colspan="1">
                    <abbrev xmlns:xlink="http://www.w3.org/1999/xlink" xlink:title="internasal distance" id="ABBRID0EZ3AI" xlink:type="simple">IND</abbrev>
                  </th><th rowspan="1" colspan="1">
                    <abbrev xmlns:xlink="http://www.w3.org/1999/xlink" xlink:title="interorbital distance" id="ABBRID0EB4AI" xlink:type="simple">IOD</abbrev>
                  </th><th rowspan="1" colspan="1">
                    <abbrev xmlns:xlink="http://www.w3.org/1999/xlink" xlink:title="upper eyelid width" id="ABBRID0EJ4AI" xlink:type="simple">UEW</abbrev>
                  </th><th rowspan="1" colspan="1">
                    <abbrev xmlns:xlink="http://www.w3.org/1999/xlink" xlink:title="eye diameter" id="ABBRID0ER4AI" xlink:type="simple">ED</abbrev>
                  </th><th rowspan="1" colspan="1">
                    <abbrev xmlns:xlink="http://www.w3.org/1999/xlink" xlink:title="maximal tympanum diameter" id="ABBRID0EZ4AI" xlink:type="simple">TYD</abbrev>
                  </th><th rowspan="1" colspan="1">
                    <abbrev xmlns:xlink="http://www.w3.org/1999/xlink" xlink:title="length of lower arm and hand" id="ABBRID0EB5AI" xlink:type="simple">LAL</abbrev>
                  </th><th rowspan="1" colspan="1">
                    <abbrev xmlns:xlink="http://www.w3.org/1999/xlink" xlink:title="lower arm width" id="ABBRID0EJ5AI" xlink:type="simple">LW</abbrev>
                  </th><th rowspan="1" colspan="1">
                    <abbrev xmlns:xlink="http://www.w3.org/1999/xlink" xlink:title="thigh length" id="ABBRID0ER5AI" xlink:type="simple">THL</abbrev>
                  </th><th rowspan="1" colspan="1">
                    <abbrev xmlns:xlink="http://www.w3.org/1999/xlink" xlink:title="maximal tibia width" id="ABBRID0EZ5AI" xlink:type="simple">TW</abbrev>
                  </th><th rowspan="1" colspan="1">
                    <abbrev xmlns:xlink="http://www.w3.org/1999/xlink" xlink:title="tibia length" id="ABBRID0EB6AI" xlink:type="simple">TL</abbrev>
                  </th><th rowspan="1" colspan="1">
                    <abbrev xmlns:xlink="http://www.w3.org/1999/xlink" xlink:title="length of foot and tarsus" id="ABBRID0EJ6AI" xlink:type="simple">TFL</abbrev>
                  </th><th rowspan="1" colspan="1">
                    <abbrev xmlns:xlink="http://www.w3.org/1999/xlink" xlink:title="foot length" id="ABBRID0ER6AI" xlink:type="simple">FL</abbrev>
                  </th><th rowspan="1" colspan="1">
                    <abbrev xmlns:xlink="http://www.w3.org/1999/xlink" xlink:title="first finger length" id="ABBRID0EZ6AI" xlink:type="simple">FIL</abbrev>
                  </th><th rowspan="1" colspan="1">
                    <abbrev xmlns:xlink="http://www.w3.org/1999/xlink" xlink:title="second finger length" id="ABBRID0EBABI" xlink:type="simple">FIIL</abbrev>
                  </th><th rowspan="1" colspan="1">
                    <abbrev xmlns:xlink="http://www.w3.org/1999/xlink" xlink:title="third finger length" id="ABBRID0EJABI" xlink:type="simple">FIIIL</abbrev>
                  </th><th rowspan="1" colspan="1">
                    <abbrev xmlns:xlink="http://www.w3.org/1999/xlink" xlink:title="fourth finger length" id="ABBRID0ERABI" xlink:type="simple">FIVL</abbrev>
                  </th></tr><tr><td rowspan="1" colspan="1"><italic><tp:taxon-name><tp:taxon-name-part taxon-name-part-type="genus" reg="Leptobrachella">Leptobrachella</tp:taxon-name-part> <tp:taxon-name-part taxon-name-part-type="species" reg="chishuiensis">chishuiensis</tp:taxon-name-part></tp:taxon-name></italic> sp. nov.</td><td rowspan="1" colspan="1">CIBCS20190518047</td><td rowspan="1" colspan="1">male</td><td rowspan="1" colspan="1">32.4</td><td rowspan="1" colspan="1">12.3</td><td rowspan="1" colspan="1">11.8</td><td rowspan="1" colspan="1">5.1</td><td rowspan="1" colspan="1">3.8</td><td rowspan="1" colspan="1">3.1</td><td rowspan="1" colspan="1">3.3</td><td rowspan="1" colspan="1">4.6</td><td rowspan="1" colspan="1">2.6</td><td rowspan="1" colspan="1">17.0</td><td rowspan="1" colspan="1">3.2</td><td rowspan="1" colspan="1">16.0</td><td rowspan="1" colspan="1">4.3</td><td rowspan="1" colspan="1">16.2</td><td rowspan="1" colspan="1">22.3</td><td rowspan="1" colspan="1">15.6</td><td rowspan="1" colspan="1">3.4</td><td rowspan="1" colspan="1">3.1</td><td rowspan="1" colspan="1">5.0</td><td rowspan="1" colspan="1">3.2</td></tr><tr><td rowspan="1" colspan="1"><italic><tp:taxon-name><tp:taxon-name-part taxon-name-part-type="genus" reg="Leptobrachella">Leptobrachella</tp:taxon-name-part> <tp:taxon-name-part taxon-name-part-type="species" reg="chishuiensis">chishuiensis</tp:taxon-name-part></tp:taxon-name></italic> sp. nov.</td><td rowspan="1" colspan="1">CIBCS20190518042</td><td rowspan="1" colspan="1">male</td><td rowspan="1" colspan="1">32.7</td><td rowspan="1" colspan="1">12.2</td><td rowspan="1" colspan="1">11.9</td><td rowspan="1" colspan="1">5.8</td><td rowspan="1" colspan="1">3.5</td><td rowspan="1" colspan="1">3.1</td><td rowspan="1" colspan="1">3.1</td><td rowspan="1" colspan="1">5.0</td><td rowspan="1" colspan="1">2.2</td><td rowspan="1" colspan="1">15.4</td><td rowspan="1" colspan="1">3.1</td><td rowspan="1" colspan="1">15.3</td><td rowspan="1" colspan="1">3.6</td><td rowspan="1" colspan="1">15.5</td><td rowspan="1" colspan="1">22.3</td><td rowspan="1" colspan="1">14.7</td><td rowspan="1" colspan="1">3.6</td><td rowspan="1" colspan="1">3.4</td><td rowspan="1" colspan="1">5.5</td><td rowspan="1" colspan="1">3.5</td></tr><tr><td rowspan="1" colspan="1"><italic><tp:taxon-name><tp:taxon-name-part taxon-name-part-type="genus" reg="Leptobrachella">Leptobrachella</tp:taxon-name-part> <tp:taxon-name-part taxon-name-part-type="species" reg="chishuiensis">chishuiensis</tp:taxon-name-part></tp:taxon-name></italic> sp. nov.</td><td rowspan="1" colspan="1">CIBCS20190518043</td><td rowspan="1" colspan="1">male</td><td rowspan="1" colspan="1">33.0</td><td rowspan="1" colspan="1">11.9</td><td rowspan="1" colspan="1">11.7</td><td rowspan="1" colspan="1">5.1</td><td rowspan="1" colspan="1">3.5</td><td rowspan="1" colspan="1">2.8</td><td rowspan="1" colspan="1">3.0</td><td rowspan="1" colspan="1">4.0</td><td rowspan="1" colspan="1">2.2</td><td rowspan="1" colspan="1">15.3</td><td rowspan="1" colspan="1">3.1</td><td rowspan="1" colspan="1">15.2</td><td rowspan="1" colspan="1">4.2</td><td rowspan="1" colspan="1">15.5</td><td rowspan="1" colspan="1">22.2</td><td rowspan="1" colspan="1">15.3</td><td rowspan="1" colspan="1">3.3</td><td rowspan="1" colspan="1">3.0</td><td rowspan="1" colspan="1">4.9</td><td rowspan="1" colspan="1">3.2</td></tr><tr><td rowspan="1" colspan="1"><italic><tp:taxon-name><tp:taxon-name-part taxon-name-part-type="genus" reg="Leptobrachella">Leptobrachella</tp:taxon-name-part> <tp:taxon-name-part taxon-name-part-type="species" reg="chishuiensis">chishuiensis</tp:taxon-name-part></tp:taxon-name></italic> sp. nov.</td><td rowspan="1" colspan="1">CIBCS20190518049</td><td rowspan="1" colspan="1">male</td><td rowspan="1" colspan="1">30.9</td><td rowspan="1" colspan="1">11.9</td><td rowspan="1" colspan="1">10.8</td><td rowspan="1" colspan="1">5.0</td><td rowspan="1" colspan="1">3.5</td><td rowspan="1" colspan="1">3.0</td><td rowspan="1" colspan="1">3.1</td><td rowspan="1" colspan="1">4.1</td><td rowspan="1" colspan="1">2.2</td><td rowspan="1" colspan="1">14.9</td><td rowspan="1" colspan="1">2.6</td><td rowspan="1" colspan="1">13.9</td><td rowspan="1" colspan="1">3.4</td><td rowspan="1" colspan="1">15.3</td><td rowspan="1" colspan="1">21.1</td><td rowspan="1" colspan="1">14.4</td><td rowspan="1" colspan="1">3.0</td><td rowspan="1" colspan="1">2.8</td><td rowspan="1" colspan="1">5.1</td><td rowspan="1" colspan="1">2.9</td></tr><tr><td rowspan="1" colspan="1"><italic><tp:taxon-name><tp:taxon-name-part taxon-name-part-type="genus" reg="Leptobrachella">Leptobrachella</tp:taxon-name-part> <tp:taxon-name-part taxon-name-part-type="species" reg="chishuiensis">chishuiensis</tp:taxon-name-part></tp:taxon-name></italic> sp. nov.</td><td rowspan="1" colspan="1">CIBCS20190518044</td><td rowspan="1" colspan="1">male</td><td rowspan="1" colspan="1">33.4</td><td rowspan="1" colspan="1">11.1</td><td rowspan="1" colspan="1">11.6</td><td rowspan="1" colspan="1">5.4</td><td rowspan="1" colspan="1">3.8</td><td rowspan="1" colspan="1">3.1</td><td rowspan="1" colspan="1">3.3</td><td rowspan="1" colspan="1">4.4</td><td rowspan="1" colspan="1">2.2</td><td rowspan="1" colspan="1">16.3</td><td rowspan="1" colspan="1">2.8</td><td rowspan="1" colspan="1">17.1</td><td rowspan="1" colspan="1">3.8</td><td rowspan="1" colspan="1">16.8</td><td rowspan="1" colspan="1">22.1</td><td rowspan="1" colspan="1">15.9</td><td rowspan="1" colspan="1">3.8</td><td rowspan="1" colspan="1">3.0</td><td rowspan="1" colspan="1">5.0</td><td rowspan="1" colspan="1">3.5</td></tr><tr><td rowspan="1" colspan="1"><italic><tp:taxon-name><tp:taxon-name-part taxon-name-part-type="genus" reg="Leptobrachella">Leptobrachella</tp:taxon-name-part> <tp:taxon-name-part taxon-name-part-type="species" reg="chishuiensis">chishuiensis</tp:taxon-name-part></tp:taxon-name></italic> sp. nov.</td><td rowspan="1" colspan="1">CIBCS20190518045</td><td rowspan="1" colspan="1">male</td><td rowspan="1" colspan="1">30.8</td><td rowspan="1" colspan="1">11.8</td><td rowspan="1" colspan="1">11.4</td><td rowspan="1" colspan="1">4.8</td><td rowspan="1" colspan="1">3.6</td><td rowspan="1" colspan="1">3.0</td><td rowspan="1" colspan="1">3.0</td><td rowspan="1" colspan="1">4.1</td><td rowspan="1" colspan="1">2.0</td><td rowspan="1" colspan="1">15.5</td><td rowspan="1" colspan="1">3.0</td><td rowspan="1" colspan="1">14.2</td><td rowspan="1" colspan="1">4.1</td><td rowspan="1" colspan="1">15.2</td><td rowspan="1" colspan="1">21.2</td><td rowspan="1" colspan="1">15.1</td><td rowspan="1" colspan="1">3.6</td><td rowspan="1" colspan="1">3.1</td><td rowspan="1" colspan="1">5.0</td><td rowspan="1" colspan="1">3.1</td></tr><tr><td rowspan="1" colspan="1"><italic><tp:taxon-name><tp:taxon-name-part taxon-name-part-type="genus" reg="Leptobrachella">Leptobrachella</tp:taxon-name-part> <tp:taxon-name-part taxon-name-part-type="species" reg="chishuiensis">chishuiensis</tp:taxon-name-part></tp:taxon-name></italic> sp. nov.</td><td rowspan="1" colspan="1">CIBCS20190518048</td><td rowspan="1" colspan="1">male</td><td rowspan="1" colspan="1">31.6</td><td rowspan="1" colspan="1">11.5</td><td rowspan="1" colspan="1">10.6</td><td rowspan="1" colspan="1">5.0</td><td rowspan="1" colspan="1">3.7</td><td rowspan="1" colspan="1">2.7</td><td rowspan="1" colspan="1">3.3</td><td rowspan="1" colspan="1">4.2</td><td rowspan="1" colspan="1">2.6</td><td rowspan="1" colspan="1">14.7</td><td rowspan="1" colspan="1">2.9</td><td rowspan="1" colspan="1">13.7</td><td rowspan="1" colspan="1">3.3</td><td rowspan="1" colspan="1">14.9</td><td rowspan="1" colspan="1">20.9</td><td rowspan="1" colspan="1">15.0</td><td rowspan="1" colspan="1">3.2</td><td rowspan="1" colspan="1">2.8</td><td rowspan="1" colspan="1">5.0</td><td rowspan="1" colspan="1">2.9</td></tr><tr><td rowspan="1" colspan="1"><italic><tp:taxon-name><tp:taxon-name-part taxon-name-part-type="genus" reg="Leptobrachella">Leptobrachella</tp:taxon-name-part> <tp:taxon-name-part taxon-name-part-type="species" reg="chishuiensis">chishuiensis</tp:taxon-name-part></tp:taxon-name></italic> sp. nov.</td><td rowspan="1" colspan="1">CIBCS20190518046</td><td rowspan="1" colspan="1">female</td><td rowspan="1" colspan="1">34.2</td><td rowspan="1" colspan="1">12.7</td><td rowspan="1" colspan="1">12.0</td><td rowspan="1" colspan="1">5.3</td><td rowspan="1" colspan="1">3.4</td><td rowspan="1" colspan="1">2.7</td><td rowspan="1" colspan="1">3.0</td><td rowspan="1" colspan="1">4.4</td><td rowspan="1" colspan="1">2.4</td><td rowspan="1" colspan="1">16.3</td><td rowspan="1" colspan="1">3.3</td><td rowspan="1" colspan="1">15.3</td><td rowspan="1" colspan="1">4.2</td><td rowspan="1" colspan="1">16.0</td><td rowspan="1" colspan="1">22.2</td><td rowspan="1" colspan="1">16.3</td><td rowspan="1" colspan="1">3.4</td><td rowspan="1" colspan="1">3.0</td><td rowspan="1" colspan="1">5.6</td><td rowspan="1" colspan="1">3.3</td></tr></tbody></table></table-wrap></tp:treatment-sec><tp:treatment-sec sec-type="Advertisement call" id="SECID0EFVBI"><title>Advertisement call.</title><p>A total of 32 advertisement calls of <italic><tp:taxon-name><tp:taxon-name-part taxon-name-part-type="genus" reg="Leptobrachella">Leptobrachella</tp:taxon-name-part> <tp:taxon-name-part taxon-name-part-type="species" reg="chishuiensis">chishuiensis</tp:taxon-name-part></tp:taxon-name></italic> sp. nov. were recorded in Chishui City, Guizhou Province, China on 18 May 2019 between 21:00–22:00. The call description is based on recordings of the holotype CIBCS20190518047 (Fig. <xref ref-type="fig" rid="F7">7</xref>) from a branch of bush nearby a stream. Each call contains 1–4 notes (mean 2.34 ± 0.827, <italic>N</italic> = 32). Call duration was 75–353 ms (mean 200 ± 67, <italic>N</italic> = 32). Call interval was 8–98 ms (mean 60 ± 21, <italic>N</italic> = 31) with a peak frequency was 6140.15 ± 69.35 (6064–6284 Hz, <italic>N</italic> = 32). Each note had a duration of 52–950 ms (mean 104 ± 107, <italic>N</italic> = 69), and the intervals between notes had a duration of 0. 1–25 ms (mean 5.3 ± 8.5, <italic>N</italic> = 37). Amplitude modulation within note was apparent, beginning with high energy pulses then decreasing towards the end of each note.</p><fig id="F7" position="float" orientation="portrait"><object-id xmlns:xlink="http://www.w3.org/1999/xlink" content-type="doi" xlink:type="simple">10.3897/zookeys.943.51572.figure7</object-id><object-id xmlns:xlink="http://www.w3.org/1999/xlink" content-type="arpha" xlink:type="simple">7D043271-A29A-5524-A542-10EA7D6DD8C9</object-id><label>Figure 7.</label><caption><p>Advertisement calls of the holotype CIBCS20190518047 of <italic><tp:taxon-name><tp:taxon-name-part taxon-name-part-type="genus" reg="Leptobrachella">Leptobrachella</tp:taxon-name-part> <tp:taxon-name-part taxon-name-part-type="species" reg="chishuiensis">chishuiensis</tp:taxon-name-part></tp:taxon-name></italic> sp. nov. <bold>A</bold> waveform showing one second contains 4 calls <bold>B</bold> sonogram showing one second contains 4 calls <bold>C</bold> waveform showing 0.4 second contains a call <bold>D</bold> sonogram showing 0.4 second contains a call.</p></caption><graphic xmlns:xlink="http://www.w3.org/1999/xlink" xlink:href="zookeys-943-091-g007.jpg" position="float" orientation="portrait" xlink:type="simple" id="oo_424102.jpg"><uri content-type="original_file" xlink:type="simple">https://binary.pensoft.net/fig/424102</uri></graphic></fig><table-wrap id="T3" position="float" orientation="portrait"><label>Table 3.</label><caption><p>References for morphological characters for congeners of the genus <italic><tp:taxon-name><tp:taxon-name-part taxon-name-part-type="genus" reg="Leptobrachella">Leptobrachella</tp:taxon-name-part></tp:taxon-name></italic>.</p></caption><table id="TID0EH4DI" rules="all"><tbody><tr><th rowspan="1" colspan="1">ID</th><th rowspan="1" colspan="1"><italic><tp:taxon-name><tp:taxon-name-part taxon-name-part-type="genus" reg="Leptobrachella">Leptobrachella</tp:taxon-name-part></tp:taxon-name></italic> species</th><th rowspan="1" colspan="1">Literature obtained</th></tr><tr><td rowspan="1" colspan="1">1</td><td rowspan="1" colspan="1"><italic><tp:taxon-name><tp:taxon-name-part taxon-name-part-type="genus" reg="Leptobrachella">L.</tp:taxon-name-part> <tp:taxon-name-part taxon-name-part-type="species" reg="aerea">aerea</tp:taxon-name-part></tp:taxon-name></italic> (Rowley, Stuart, Richards, Phimmachak &amp; Sivongxay, 2010)</td><td rowspan="1" colspan="1">
                    <xref ref-type="bibr" rid="B61">Rowley et al. 2010c</xref>
                  </td></tr><tr><td rowspan="1" colspan="1">2</td><td rowspan="1" colspan="1"><italic><tp:taxon-name><tp:taxon-name-part taxon-name-part-type="genus" reg="Leptobrachella">L.</tp:taxon-name-part> <tp:taxon-name-part taxon-name-part-type="species" reg="alpina">alpina</tp:taxon-name-part></tp:taxon-name></italic> (Fei, Ye &amp; Li, 1990)</td><td rowspan="1" colspan="1">
                    <xref ref-type="bibr" rid="B20">Fei et al. 2009</xref>
                  </td></tr><tr><td rowspan="1" colspan="1">3</td><td rowspan="1" colspan="1"><italic><tp:taxon-name><tp:taxon-name-part taxon-name-part-type="genus" reg="Leptobrachella">L.</tp:taxon-name-part> <tp:taxon-name-part taxon-name-part-type="species" reg="applebyi">applebyi</tp:taxon-name-part></tp:taxon-name></italic> (Rowley &amp; Cao, 2009)</td><td rowspan="1" colspan="1">
                    <xref ref-type="bibr" rid="B58">Rowley and Cao 2009</xref>
                  </td></tr><tr><td rowspan="1" colspan="1">4</td><td rowspan="1" colspan="1"><italic><tp:taxon-name><tp:taxon-name-part taxon-name-part-type="genus" reg="Leptobrachella">L.</tp:taxon-name-part> <tp:taxon-name-part taxon-name-part-type="species" reg="arayai">arayai</tp:taxon-name-part></tp:taxon-name></italic> (Matsui, 1997)</td><td rowspan="1" colspan="1">
                    <xref ref-type="bibr" rid="B47">Matsui 1997</xref>
                  </td></tr><tr><td rowspan="1" colspan="1">5</td><td rowspan="1" colspan="1"><italic><tp:taxon-name><tp:taxon-name-part taxon-name-part-type="genus" reg="Leptobrachella">L.</tp:taxon-name-part> <tp:taxon-name-part taxon-name-part-type="species" reg="ardens">ardens</tp:taxon-name-part></tp:taxon-name></italic> (Rowley, Tran, Le, Dau, Peloso, Nguyen, Hoang, Nguyen &amp; Ziegler, 2016)</td><td rowspan="1" colspan="1">
                    <xref ref-type="bibr" rid="B66">Rowley et al. 2016</xref>
                  </td></tr><tr><td rowspan="1" colspan="1">6</td><td rowspan="1" colspan="1"><italic><tp:taxon-name><tp:taxon-name-part taxon-name-part-type="genus" reg="Leptobrachella">L.</tp:taxon-name-part> <tp:taxon-name-part taxon-name-part-type="species" reg="baluensis">baluensis</tp:taxon-name-part></tp:taxon-name></italic> Smith, 1931</td><td rowspan="1" colspan="1"><xref ref-type="bibr" rid="B12">Dring 1983</xref>; <xref ref-type="bibr" rid="B16">Eto et al. 2016</xref></td></tr><tr><td rowspan="1" colspan="1">7</td><td rowspan="1" colspan="1"><italic><tp:taxon-name><tp:taxon-name-part taxon-name-part-type="genus" reg="Leptobrachella">L.</tp:taxon-name-part> <tp:taxon-name-part taxon-name-part-type="species" reg="bidoupensis">bidoupensis</tp:taxon-name-part></tp:taxon-name></italic> (Rowley, Le, Tran &amp; Hoang, 2011)</td><td rowspan="1" colspan="1">
                    <xref ref-type="bibr" rid="B62">Rowley et al. 2011</xref>
                  </td></tr><tr><td rowspan="1" colspan="1">8</td><td rowspan="1" colspan="1"><italic><tp:taxon-name><tp:taxon-name-part taxon-name-part-type="genus" reg="Leptobrachella">L.</tp:taxon-name-part> <tp:taxon-name-part taxon-name-part-type="species" reg="bijie">bijie</tp:taxon-name-part></tp:taxon-name></italic> Wang, Li, Li, Chen &amp; Wang, 2019</td><td rowspan="1" colspan="1">
                    <xref ref-type="bibr" rid="B77">Wang et al. 2019</xref>
                  </td></tr><tr><td rowspan="1" colspan="1">9</td><td rowspan="1" colspan="1"><italic><tp:taxon-name><tp:taxon-name-part taxon-name-part-type="genus" reg="Leptobrachella">L.</tp:taxon-name-part> <tp:taxon-name-part taxon-name-part-type="species" reg="bondangensis">bondangensis</tp:taxon-name-part></tp:taxon-name></italic> Eto, Matsui, Hamidy, Munir &amp; Iskandar, 2018</td><td rowspan="1" colspan="1">
                    <xref ref-type="bibr" rid="B17">Eto et al. 2018</xref>
                  </td></tr><tr><td rowspan="1" colspan="1">10</td><td rowspan="1" colspan="1"><italic><tp:taxon-name><tp:taxon-name-part taxon-name-part-type="genus" reg="Leptobrachella">L.</tp:taxon-name-part> <tp:taxon-name-part taxon-name-part-type="species" reg="botsfordi">botsfordi</tp:taxon-name-part></tp:taxon-name></italic> (Rowley, Dau &amp; Nguyen, 2013)</td><td rowspan="1" colspan="1">
                    <xref ref-type="bibr" rid="B64">Rowley et al. 2013</xref>
                  </td></tr><tr><td rowspan="1" colspan="1">11</td><td rowspan="1" colspan="1"><italic><tp:taxon-name><tp:taxon-name-part taxon-name-part-type="genus" reg="Leptobrachella">L.</tp:taxon-name-part> <tp:taxon-name-part taxon-name-part-type="species" reg="bourreti">bourreti</tp:taxon-name-part></tp:taxon-name></italic> (Dubois, 1983)</td><td rowspan="1" colspan="1">
                    <xref ref-type="bibr" rid="B55">Ohler et al. 2011</xref>
                  </td></tr><tr><td rowspan="1" colspan="1">12</td><td rowspan="1" colspan="1"><italic><tp:taxon-name><tp:taxon-name-part taxon-name-part-type="genus" reg="Leptobrachella">L.</tp:taxon-name-part> <tp:taxon-name-part taxon-name-part-type="species" reg="brevicrus">brevicrus</tp:taxon-name-part></tp:taxon-name></italic> Dring, 1983</td><td rowspan="1" colspan="1"><xref ref-type="bibr" rid="B12">Dring 1983</xref>; <xref ref-type="bibr" rid="B15">Eto et al. 2015</xref></td></tr><tr><td rowspan="1" colspan="1">13</td><td rowspan="1" colspan="1"><italic><tp:taxon-name><tp:taxon-name-part taxon-name-part-type="genus" reg="Leptobrachella">L.</tp:taxon-name-part> <tp:taxon-name-part taxon-name-part-type="species" reg="crocea">crocea</tp:taxon-name-part></tp:taxon-name></italic> (Rowley, Hoang, Le, Dau &amp; Cao, 2010)</td><td rowspan="1" colspan="1">
                    <xref ref-type="bibr" rid="B59">Rowley et al. 2010a</xref>
                  </td></tr><tr><td rowspan="1" colspan="1">14</td><td rowspan="1" colspan="1"><italic><tp:taxon-name><tp:taxon-name-part taxon-name-part-type="genus" reg="Leptobrachella">L.</tp:taxon-name-part> <tp:taxon-name-part taxon-name-part-type="species" reg="dringi">dringi</tp:taxon-name-part></tp:taxon-name></italic> (Dubois, 1987)</td><td rowspan="1" colspan="1"><xref ref-type="bibr" rid="B32">Inger et al. 1995</xref>; <xref ref-type="bibr" rid="B50">Matsui and Dehling 2012</xref></td></tr><tr><td rowspan="1" colspan="1">15</td><td rowspan="1" colspan="1"><italic><tp:taxon-name><tp:taxon-name-part taxon-name-part-type="genus" reg="Leptobrachella">L.</tp:taxon-name-part> <tp:taxon-name-part taxon-name-part-type="species" reg="eos">eos</tp:taxon-name-part></tp:taxon-name></italic> (Ohler, Wollenberg, Grosjean, Hendrix, Vences, Ziegler &amp; Dubois, 2011)</td><td rowspan="1" colspan="1">
                    <xref ref-type="bibr" rid="B55">Ohler et al. 2011</xref>
                  </td></tr><tr><td rowspan="1" colspan="1">16</td><td rowspan="1" colspan="1"><italic><tp:taxon-name><tp:taxon-name-part taxon-name-part-type="genus" reg="Leptobrachella">L.</tp:taxon-name-part> <tp:taxon-name-part taxon-name-part-type="species" reg="firthi">firthi</tp:taxon-name-part></tp:taxon-name></italic> (Rowley, Hoang, Dau, Le &amp; Cao, 2012)</td><td rowspan="1" colspan="1">
                    <xref ref-type="bibr" rid="B63">Rowley et al. 2012</xref>
                  </td></tr><tr><td rowspan="1" colspan="1">17</td><td rowspan="1" colspan="1"><italic><tp:taxon-name><tp:taxon-name-part taxon-name-part-type="genus" reg="Leptobrachella">L.</tp:taxon-name-part> <tp:taxon-name-part taxon-name-part-type="species" reg="fritinniens">fritinniens</tp:taxon-name-part></tp:taxon-name></italic> (Dehling &amp; Matsui, 2013)</td><td rowspan="1" colspan="1">
                    <xref ref-type="bibr" rid="B10">Dehling and Matsui 2013</xref>
                  </td></tr><tr><td rowspan="1" colspan="1">18</td><td rowspan="1" colspan="1"><italic><tp:taxon-name><tp:taxon-name-part taxon-name-part-type="genus" reg="Leptobrachella">L.</tp:taxon-name-part> <tp:taxon-name-part taxon-name-part-type="species" reg="fuliginosa">fuliginosa</tp:taxon-name-part></tp:taxon-name></italic> (Matsui, 2006)</td><td rowspan="1" colspan="1">
                    <xref ref-type="bibr" rid="B48">Matsui 2006</xref>
                  </td></tr><tr><td rowspan="1" colspan="1">19</td><td rowspan="1" colspan="1"><italic><tp:taxon-name><tp:taxon-name-part taxon-name-part-type="genus" reg="Leptobrachella">L.</tp:taxon-name-part> <tp:taxon-name-part taxon-name-part-type="species" reg="fusca">fusca</tp:taxon-name-part></tp:taxon-name></italic> Eto, Matsui, Hamidy, Munir &amp; Iskandar, 2018</td><td rowspan="1" colspan="1">
                    <xref ref-type="bibr" rid="B17">Eto et al. 2018</xref>
                  </td></tr><tr><td rowspan="1" colspan="1">20</td><td rowspan="1" colspan="1"><italic><tp:taxon-name><tp:taxon-name-part taxon-name-part-type="genus" reg="Leptobrachella">L.</tp:taxon-name-part> <tp:taxon-name-part taxon-name-part-type="species" reg="gracilis">gracilis</tp:taxon-name-part></tp:taxon-name></italic> (Günther, 1872)</td><td rowspan="1" colspan="1"><xref ref-type="bibr" rid="B25">Günther 1872</xref>; <xref ref-type="bibr" rid="B9">Dehling 2012b</xref></td></tr><tr><td rowspan="1" colspan="1">21</td><td rowspan="1" colspan="1"><italic><tp:taxon-name><tp:taxon-name-part taxon-name-part-type="genus" reg="Leptobrachella">L.</tp:taxon-name-part> <tp:taxon-name-part taxon-name-part-type="species" reg="hamidi">hamidi</tp:taxon-name-part></tp:taxon-name></italic> (Matsui, 1997)</td><td rowspan="1" colspan="1">
                    <xref ref-type="bibr" rid="B47">Matsui 1997</xref>
                  </td></tr><tr><td rowspan="1" colspan="1">22</td><td rowspan="1" colspan="1"><italic><tp:taxon-name><tp:taxon-name-part taxon-name-part-type="genus" reg="Leptobrachella">L.</tp:taxon-name-part> <tp:taxon-name-part taxon-name-part-type="species" reg="heteropus">heteropus</tp:taxon-name-part></tp:taxon-name></italic> (Boulenger, 1900)</td><td rowspan="1" colspan="1">
                    <xref ref-type="bibr" rid="B3">Boulenger 1900</xref>
                  </td></tr><tr><td rowspan="1" colspan="1">23</td><td rowspan="1" colspan="1"><italic><tp:taxon-name><tp:taxon-name-part taxon-name-part-type="genus" reg="Leptobrachella">L.</tp:taxon-name-part> <tp:taxon-name-part taxon-name-part-type="species" reg="isos">isos</tp:taxon-name-part></tp:taxon-name></italic> (Rowley, Stuart, Neang, Hoang, Dau, Nguyen &amp; Emmett, 2015)</td><td rowspan="1" colspan="1">
                    <xref ref-type="bibr" rid="B65">Rowley et al. 2015a</xref>
                  </td></tr><tr><td rowspan="1" colspan="1">24</td><td rowspan="1" colspan="1"><italic><tp:taxon-name><tp:taxon-name-part taxon-name-part-type="genus" reg="Leptobrachella">L.</tp:taxon-name-part> <tp:taxon-name-part taxon-name-part-type="species" reg="itiokai">itiokai</tp:taxon-name-part></tp:taxon-name></italic> Eto, Matsui &amp; Nishikawa, 2016</td><td rowspan="1" colspan="1">
                    <xref ref-type="bibr" rid="B16">Eto et al. 2016</xref>
                  </td></tr><tr><td rowspan="1" colspan="1">25</td><td rowspan="1" colspan="1"><italic><tp:taxon-name><tp:taxon-name-part taxon-name-part-type="genus" reg="Leptobrachella">L.</tp:taxon-name-part> <tp:taxon-name-part taxon-name-part-type="species" reg="juliandringi">juliandringi</tp:taxon-name-part></tp:taxon-name></italic> Eto, Matsui &amp; Nishikawa, 2015</td><td rowspan="1" colspan="1">
                    <xref ref-type="bibr" rid="B15">Eto et al. 2015</xref>
                  </td></tr><tr><td rowspan="1" colspan="1">26</td><td rowspan="1" colspan="1"><italic><tp:taxon-name><tp:taxon-name-part taxon-name-part-type="genus" reg="Leptobrachella">L.</tp:taxon-name-part> <tp:taxon-name-part taxon-name-part-type="species" reg="kajangensis">kajangensis</tp:taxon-name-part></tp:taxon-name></italic> (Grismer, Grismer &amp; Youmans, 2004)</td><td rowspan="1" colspan="1">
                    <xref ref-type="bibr" rid="B23">Grismer et al. 2004</xref>
                  </td></tr><tr><td rowspan="1" colspan="1">27</td><td rowspan="1" colspan="1"><italic><tp:taxon-name><tp:taxon-name-part taxon-name-part-type="genus" reg="Leptobrachella">L.</tp:taxon-name-part> <tp:taxon-name-part taxon-name-part-type="species" reg="kalonensis">kalonensis</tp:taxon-name-part></tp:taxon-name></italic> (Rowley, Tran, Le, Dau, Peloso, Nguyen, Hoang, Nguyen &amp; Ziegler, 2016)</td><td rowspan="1" colspan="1">
                    <xref ref-type="bibr" rid="B66">Rowley et al. 2016</xref>
                  </td></tr><tr><td rowspan="1" colspan="1">28</td><td rowspan="1" colspan="1"><italic><tp:taxon-name><tp:taxon-name-part taxon-name-part-type="genus" reg="Leptobrachella">L.</tp:taxon-name-part> <tp:taxon-name-part taxon-name-part-type="species" reg="kecil">kecil</tp:taxon-name-part></tp:taxon-name></italic> (Matsui, Belabut, Ahmad &amp; Yong, 2009)</td><td rowspan="1" colspan="1">
                    <xref ref-type="bibr" rid="B49">Matsui et al. 2009</xref>
                  </td></tr><tr><td rowspan="1" colspan="1">29</td><td rowspan="1" colspan="1"><italic><tp:taxon-name><tp:taxon-name-part taxon-name-part-type="genus" reg="Leptobrachella">L.</tp:taxon-name-part> <tp:taxon-name-part taxon-name-part-type="species" reg="khasiorum">khasiorum</tp:taxon-name-part></tp:taxon-name></italic> (Das, Tron, Rangad &amp; Hooroo, 2010)</td><td rowspan="1" colspan="1">
                    <xref ref-type="bibr" rid="B7">Das et al. 2010</xref>
                  </td></tr><tr><td rowspan="1" colspan="1">30</td><td rowspan="1" colspan="1"><italic><tp:taxon-name><tp:taxon-name-part taxon-name-part-type="genus" reg="Leptobrachella">L.</tp:taxon-name-part> <tp:taxon-name-part taxon-name-part-type="species" reg="lateralis">lateralis</tp:taxon-name-part></tp:taxon-name></italic> (Anderson, 1871)</td><td rowspan="1" colspan="1"><xref ref-type="bibr" rid="B1">Anderson 1871</xref>; <xref ref-type="bibr" rid="B30">Humtsoe et al. 2008</xref></td></tr><tr><td rowspan="1" colspan="1">31</td><td rowspan="1" colspan="1"><italic><tp:taxon-name><tp:taxon-name-part taxon-name-part-type="genus" reg="Leptobrachella">L.</tp:taxon-name-part> <tp:taxon-name-part taxon-name-part-type="species" reg="laui">laui</tp:taxon-name-part></tp:taxon-name></italic> (Sung, Yang &amp; Wang, 2014)</td><td rowspan="1" colspan="1">
                    <xref ref-type="bibr" rid="B72">Sung et al. 2014</xref>
                  </td></tr><tr><td rowspan="1" colspan="1">32</td><td rowspan="1" colspan="1"><italic><tp:taxon-name><tp:taxon-name-part taxon-name-part-type="genus" reg="Leptobrachella">L.</tp:taxon-name-part> <tp:taxon-name-part taxon-name-part-type="species" reg="liui">liui</tp:taxon-name-part></tp:taxon-name></italic> (Fei &amp; Ye, 1990)</td><td rowspan="1" colspan="1"><xref ref-type="bibr" rid="B20">Fei et al. 2009</xref>; <xref ref-type="bibr" rid="B72">Sung et al. 2014</xref></td></tr><tr><td rowspan="1" colspan="1">33</td><td rowspan="1" colspan="1"><italic><tp:taxon-name><tp:taxon-name-part taxon-name-part-type="genus" reg="Leptobrachella">L.</tp:taxon-name-part> <tp:taxon-name-part taxon-name-part-type="species" reg="macrops">macrops</tp:taxon-name-part></tp:taxon-name></italic> (Duong, Do, Ngo, Nguyen &amp; Poyarkov, 2018)</td><td rowspan="1" colspan="1">
                    <xref ref-type="bibr" rid="B14">Duong et al. 2018</xref>
                  </td></tr><tr><td rowspan="1" colspan="1">34</td><td rowspan="1" colspan="1"><italic><tp:taxon-name><tp:taxon-name-part taxon-name-part-type="genus" reg="Leptobrachella">L.</tp:taxon-name-part> <tp:taxon-name-part taxon-name-part-type="species" reg="maculosa">maculosa</tp:taxon-name-part></tp:taxon-name></italic> (Rowley, Tran, Le, Dau, Peloso, Nguyen, Hoang, Nguyen &amp; Ziegler, 2016)</td><td rowspan="1" colspan="1">
                    <xref ref-type="bibr" rid="B66">Rowley et al. 2016</xref>
                  </td></tr><tr><td rowspan="1" colspan="1">35</td><td rowspan="1" colspan="1"><italic><tp:taxon-name><tp:taxon-name-part taxon-name-part-type="genus" reg="Leptobrachella">L.</tp:taxon-name-part> <tp:taxon-name-part taxon-name-part-type="species" reg="mangshanensis">mangshanensis</tp:taxon-name-part></tp:taxon-name></italic> (Hou, Zhang, Hu, Li, Shi, Chen, Mo, &amp; Wang, 2018)</td><td rowspan="1" colspan="1">
                    <xref ref-type="bibr" rid="B29">Hou et al. 2018</xref>
                  </td></tr><tr><td rowspan="1" colspan="1">36</td><td rowspan="1" colspan="1"><italic><tp:taxon-name><tp:taxon-name-part taxon-name-part-type="genus" reg="Leptobrachella">L.</tp:taxon-name-part> <tp:taxon-name-part taxon-name-part-type="species" reg="maoershanensis">maoershanensis</tp:taxon-name-part></tp:taxon-name></italic> (Yuan, Sun, Chen, Rowley &amp; Che, 2017)</td><td rowspan="1" colspan="1">
                    <xref ref-type="bibr" rid="B82">Yuan et al. 2017</xref>
                  </td></tr><tr><td rowspan="1" colspan="1">37</td><td rowspan="1" colspan="1"><italic><tp:taxon-name><tp:taxon-name-part taxon-name-part-type="genus" reg="Leptobrachella">L.</tp:taxon-name-part> <tp:taxon-name-part taxon-name-part-type="species" reg="marmorata">marmorata</tp:taxon-name-part></tp:taxon-name></italic> (Matsui, Zainudin &amp; Nishikawa, 2014)</td><td rowspan="1" colspan="1">
                    <xref ref-type="bibr" rid="B52">Matsui et al. 2014b</xref>
                  </td></tr><tr><td rowspan="1" colspan="1">38</td><td rowspan="1" colspan="1"><italic><tp:taxon-name><tp:taxon-name-part taxon-name-part-type="genus" reg="Leptobrachella">L.</tp:taxon-name-part> <tp:taxon-name-part taxon-name-part-type="species" reg="maura">maura</tp:taxon-name-part></tp:taxon-name></italic> (Inger, Lakim, Biun &amp; Yambun, 1997)</td><td rowspan="1" colspan="1">
                    <xref ref-type="bibr" rid="B33">Inger et al. 1997</xref>
                  </td></tr><tr><td rowspan="1" colspan="1">39</td><td rowspan="1" colspan="1"><italic><tp:taxon-name><tp:taxon-name-part taxon-name-part-type="genus" reg="Leptobrachella">L.</tp:taxon-name-part> <tp:taxon-name-part taxon-name-part-type="species" reg="melanoleuca">melanoleuca</tp:taxon-name-part></tp:taxon-name></italic> (Matsui, 2006)</td><td rowspan="1" colspan="1">
                    <xref ref-type="bibr" rid="B48">Matsui 2006</xref>
                  </td></tr><tr><td rowspan="1" colspan="1">40</td><td rowspan="1" colspan="1"><italic><tp:taxon-name><tp:taxon-name-part taxon-name-part-type="genus" reg="Leptobrachella">L.</tp:taxon-name-part> <tp:taxon-name-part taxon-name-part-type="species" reg="melica">melica</tp:taxon-name-part></tp:taxon-name></italic> (Rowley, Stuart, Neang &amp; Emmett, 2010)</td><td rowspan="1" colspan="1">
                    <xref ref-type="bibr" rid="B60">Rowley et al. 2010b</xref>
                  </td></tr><tr><td rowspan="1" colspan="1">41</td><td rowspan="1" colspan="1"><italic><tp:taxon-name><tp:taxon-name-part taxon-name-part-type="genus" reg="Leptobrachella">L.</tp:taxon-name-part> <tp:taxon-name-part taxon-name-part-type="species" reg="minima">minima</tp:taxon-name-part></tp:taxon-name></italic> (Taylor, 1962)</td><td rowspan="1" colspan="1"><xref ref-type="bibr" rid="B74">Taylor 1962</xref>; <xref ref-type="bibr" rid="B55">Ohler et al. 2011</xref></td></tr><tr><td rowspan="1" colspan="1">42</td><td rowspan="1" colspan="1"><italic><tp:taxon-name><tp:taxon-name-part taxon-name-part-type="genus" reg="Leptobrachella">L.</tp:taxon-name-part> <tp:taxon-name-part taxon-name-part-type="species" reg="mjobergi">mjobergi</tp:taxon-name-part></tp:taxon-name></italic> (Smith, 1925)</td><td rowspan="1" colspan="1">
                    <xref ref-type="bibr" rid="B15">Eto et al. 2015</xref>
                  </td></tr><tr><td rowspan="1" colspan="1">43</td><td rowspan="1" colspan="1"><italic><tp:taxon-name><tp:taxon-name-part taxon-name-part-type="genus" reg="Leptobrachella">L.</tp:taxon-name-part> <tp:taxon-name-part taxon-name-part-type="species" reg="namdongensis">namdongensis</tp:taxon-name-part></tp:taxon-name></italic> (Hoang, Nguyen, Luu, Nguyen &amp; Jiang, 2019)</td><td rowspan="1" colspan="1">
                    <xref ref-type="bibr" rid="B28">Hoang et al. 2019</xref>
                  </td></tr><tr><td rowspan="1" colspan="1">44</td><td rowspan="1" colspan="1"><italic><tp:taxon-name><tp:taxon-name-part taxon-name-part-type="genus" reg="Leptobrachella">L.</tp:taxon-name-part> <tp:taxon-name-part taxon-name-part-type="species" reg="nahangensis">nahangensis</tp:taxon-name-part></tp:taxon-name></italic> (Lathrop, Murphy, Orlov &amp; Ho, 1998)</td><td rowspan="1" colspan="1">
                    <xref ref-type="bibr" rid="B36">Lathrop et al. 1998</xref>
                  </td></tr><tr><td rowspan="1" colspan="1">45</td><td rowspan="1" colspan="1"><italic><tp:taxon-name><tp:taxon-name-part taxon-name-part-type="genus" reg="Leptobrachella">L.</tp:taxon-name-part> <tp:taxon-name-part taxon-name-part-type="species" reg="natunae">natunae</tp:taxon-name-part></tp:taxon-name></italic> (Günther, 1895)</td><td rowspan="1" colspan="1">
                    <xref ref-type="bibr" rid="B26">Günther 1895</xref>
                  </td></tr><tr><td rowspan="1" colspan="1">46</td><td rowspan="1" colspan="1"><italic><tp:taxon-name><tp:taxon-name-part taxon-name-part-type="genus" reg="Leptobrachella">L.</tp:taxon-name-part> <tp:taxon-name-part taxon-name-part-type="species" reg="nokrekensis">nokrekensis</tp:taxon-name-part></tp:taxon-name></italic> (Mathew &amp; Sen, 2010)</td><td rowspan="1" colspan="1">
                    <xref ref-type="bibr" rid="B46">Mathew and Sen 2010</xref>
                  </td></tr><tr><td rowspan="1" colspan="1">47</td><td rowspan="1" colspan="1"><italic><tp:taxon-name><tp:taxon-name-part taxon-name-part-type="genus" reg="Leptobrachella">L.</tp:taxon-name-part> <tp:taxon-name-part taxon-name-part-type="species" reg="nyx">nyx</tp:taxon-name-part></tp:taxon-name></italic> (Ohler, Wollenberg, Grosjean, Hendrix, Vences, Ziegler &amp; Dubois, 2011)</td><td rowspan="1" colspan="1">
                    <xref ref-type="bibr" rid="B55">Ohler et al. 2011</xref>
                  </td></tr><tr><td rowspan="1" colspan="1">48</td><td rowspan="1" colspan="1"><italic><tp:taxon-name><tp:taxon-name-part taxon-name-part-type="genus" reg="Leptobrachella">L.</tp:taxon-name-part> <tp:taxon-name-part taxon-name-part-type="species" reg="oshanensis">oshanensis</tp:taxon-name-part></tp:taxon-name></italic> (Liu, 1950)</td><td rowspan="1" colspan="1">
                    <xref ref-type="bibr" rid="B20">Fei et al. 2009</xref>
                  </td></tr><tr><td rowspan="1" colspan="1">49</td><td rowspan="1" colspan="1"><italic><tp:taxon-name><tp:taxon-name-part taxon-name-part-type="genus" reg="Leptobrachella">L.</tp:taxon-name-part> <tp:taxon-name-part taxon-name-part-type="species" reg="pallida">pallida</tp:taxon-name-part></tp:taxon-name></italic> (Rowley, Tran, Le, Dau, Peloso, Nguyen, Hoang, Nguyen &amp; Ziegler, 2016)</td><td rowspan="1" colspan="1">
                    <xref ref-type="bibr" rid="B66">Rowley et al. 2016</xref>
                  </td></tr><tr><td rowspan="1" colspan="1">50</td><td rowspan="1" colspan="1"><italic><tp:taxon-name><tp:taxon-name-part taxon-name-part-type="genus" reg="Leptobrachella">L.</tp:taxon-name-part> <tp:taxon-name-part taxon-name-part-type="species" reg="palmata">palmata</tp:taxon-name-part></tp:taxon-name></italic> Inger &amp; Stuebing, 1992</td><td rowspan="1" colspan="1">
                    <xref ref-type="bibr" rid="B31">Inger and Stuebing 1992</xref>
                  </td></tr><tr><td rowspan="1" colspan="1">51</td><td rowspan="1" colspan="1"><italic><tp:taxon-name><tp:taxon-name-part taxon-name-part-type="genus" reg="Leptobrachella">L.</tp:taxon-name-part> <tp:taxon-name-part taxon-name-part-type="species" reg="parva">parva</tp:taxon-name-part></tp:taxon-name></italic> Dring, 1983</td><td rowspan="1" colspan="1">
                    <xref ref-type="bibr" rid="B12">Dring 1983</xref>
                  </td></tr><tr><td rowspan="1" colspan="1">52</td><td rowspan="1" colspan="1"><italic><tp:taxon-name><tp:taxon-name-part taxon-name-part-type="genus" reg="Leptobrachella">L.</tp:taxon-name-part> <tp:taxon-name-part taxon-name-part-type="species" reg="pelodytoides">pelodytoides</tp:taxon-name-part></tp:taxon-name></italic> (Boulenger, 1893)</td><td rowspan="1" colspan="1"><xref ref-type="bibr" rid="B2">Boulenger 1893</xref>; <xref ref-type="bibr" rid="B55">Ohler et al. 2011</xref></td></tr><tr><td rowspan="1" colspan="1">53</td><td rowspan="1" colspan="1"><italic><tp:taxon-name><tp:taxon-name-part taxon-name-part-type="genus" reg="Leptobrachella">L.</tp:taxon-name-part> <tp:taxon-name-part taxon-name-part-type="species" reg="petrops">petrops</tp:taxon-name-part></tp:taxon-name></italic> (Rowley, Dau, Hoang, Le, Cutajar &amp; Nguyen, 2017)</td><td rowspan="1" colspan="1">
                    <xref ref-type="bibr" rid="B67">Rowley et al. 2017a</xref>
                  </td></tr><tr><td rowspan="1" colspan="1">54</td><td rowspan="1" colspan="1"><italic><tp:taxon-name><tp:taxon-name-part taxon-name-part-type="genus" reg="Leptobrachella">L.</tp:taxon-name-part> <tp:taxon-name-part taxon-name-part-type="species" reg="picta">picta</tp:taxon-name-part></tp:taxon-name></italic> (Malkmus, 1992)</td><td rowspan="1" colspan="1">
                    <xref ref-type="bibr" rid="B45">Malkmus 1992</xref>
                  </td></tr><tr><td rowspan="1" colspan="1">55</td><td rowspan="1" colspan="1"><italic><tp:taxon-name><tp:taxon-name-part taxon-name-part-type="genus" reg="Leptobrachella">L.</tp:taxon-name-part> <tp:taxon-name-part taxon-name-part-type="species" reg="platycephala">platycephala</tp:taxon-name-part></tp:taxon-name></italic> (Dehling, 2012)</td><td rowspan="1" colspan="1">
                    <xref ref-type="bibr" rid="B8">Dehling 2012a</xref>
                  </td></tr><tr><td rowspan="1" colspan="1">56</td><td rowspan="1" colspan="1"><italic><tp:taxon-name><tp:taxon-name-part taxon-name-part-type="genus" reg="Leptobrachella">L.</tp:taxon-name-part> <tp:taxon-name-part taxon-name-part-type="species" reg="pluvialis">pluvialis</tp:taxon-name-part></tp:taxon-name></italic> (Ohler, Marquis, Swan &amp; Grosjean, 2000)</td><td rowspan="1" colspan="1"><xref ref-type="bibr" rid="B54">Ohler et al. 2000</xref>, <xref ref-type="bibr" rid="B55">2011</xref></td></tr><tr><td rowspan="1" colspan="1">57</td><td rowspan="1" colspan="1"><italic><tp:taxon-name><tp:taxon-name-part taxon-name-part-type="genus" reg="Leptobrachella">L.</tp:taxon-name-part> <tp:taxon-name-part taxon-name-part-type="species" reg="puhoatensis">puhoatensis</tp:taxon-name-part></tp:taxon-name></italic> (Rowley, Dau &amp; Cao, 2017)</td><td rowspan="1" colspan="1">
                    <xref ref-type="bibr" rid="B68">Rowley et al. 2017b</xref>
                  </td></tr><tr><td rowspan="1" colspan="1">58</td><td rowspan="1" colspan="1"><italic><tp:taxon-name><tp:taxon-name-part taxon-name-part-type="genus" reg="Leptobrachella">L.</tp:taxon-name-part> <tp:taxon-name-part taxon-name-part-type="species" reg="purpuraventra">purpuraventra</tp:taxon-name-part></tp:taxon-name></italic> Wang, Li, Li, Chen &amp; Wang, 2019</td><td rowspan="1" colspan="1">
                    <xref ref-type="bibr" rid="B77">Wang et al. 2019</xref>
                  </td></tr><tr><td rowspan="1" colspan="1">59</td><td rowspan="1" colspan="1"><italic><tp:taxon-name><tp:taxon-name-part taxon-name-part-type="genus" reg="Leptobrachella">L.</tp:taxon-name-part> <tp:taxon-name-part taxon-name-part-type="species" reg="purpura">purpura</tp:taxon-name-part></tp:taxon-name></italic> (Yang, Zeng &amp; Wang, 2018)</td><td rowspan="1" colspan="1">
                    <xref ref-type="bibr" rid="B81">Yang et al. 2018</xref>
                  </td></tr><tr><td rowspan="1" colspan="1">60</td><td rowspan="1" colspan="1"><italic><tp:taxon-name><tp:taxon-name-part taxon-name-part-type="genus" reg="Leptobrachella">L.</tp:taxon-name-part> <tp:taxon-name-part taxon-name-part-type="species" reg="pyrrhops">pyrrhops</tp:taxon-name-part></tp:taxon-name></italic> (Poyarkov, Rowley, Gogoleva, Vassilieva, Galoyan &amp; Orlov, 2015)</td><td rowspan="1" colspan="1">
                    <xref ref-type="bibr" rid="B56">Poyarkov et al. 2015</xref>
                  </td></tr><tr><td rowspan="1" colspan="1">61</td><td rowspan="1" colspan="1"><italic><tp:taxon-name><tp:taxon-name-part taxon-name-part-type="genus" reg="Leptobrachella">L.</tp:taxon-name-part> <tp:taxon-name-part taxon-name-part-type="species" reg="rowleyae">rowleyae</tp:taxon-name-part></tp:taxon-name></italic> (Nguyen, Poyarkov, Le, Vo, Ninh, Duong, Murphy &amp; Sang, 2018)</td><td rowspan="1" colspan="1">
                    <xref ref-type="bibr" rid="B53">Nguyen et al. 2018</xref>
                  </td></tr><tr><td rowspan="1" colspan="1">62</td><td rowspan="1" colspan="1"><italic><tp:taxon-name><tp:taxon-name-part taxon-name-part-type="genus" reg="Leptobrachella">L.</tp:taxon-name-part> <tp:taxon-name-part taxon-name-part-type="species" reg="sabahmontana">sabahmontana</tp:taxon-name-part></tp:taxon-name></italic> (Matsui, Nishikawa &amp; Yambun, 2014)</td><td rowspan="1" colspan="1">
                    <xref ref-type="bibr" rid="B51">Matsui et al. 2014a</xref>
                  </td></tr><tr><td rowspan="1" colspan="1">63</td><td rowspan="1" colspan="1"><italic><tp:taxon-name><tp:taxon-name-part taxon-name-part-type="genus" reg="Leptobrachella">L.</tp:taxon-name-part> <tp:taxon-name-part taxon-name-part-type="species" reg="serasanae">serasanae</tp:taxon-name-part></tp:taxon-name></italic> Dring, 1983</td><td rowspan="1" colspan="1">
                    <xref ref-type="bibr" rid="B12">Dring 1983</xref>
                  </td></tr><tr><td rowspan="1" colspan="1">64</td><td rowspan="1" colspan="1"><italic><tp:taxon-name><tp:taxon-name-part taxon-name-part-type="genus" reg="Leptobrachella">L.</tp:taxon-name-part> <tp:taxon-name-part taxon-name-part-type="species" reg="shangsiensis">shangsiensis</tp:taxon-name-part></tp:taxon-name></italic> Chen, Liao, Zhou &amp; Mo, 2019</td><td rowspan="1" colspan="1">
                    <xref ref-type="bibr" rid="B5">Chen et al. 2019</xref>
                  </td></tr><tr><td rowspan="1" colspan="1">65</td><td rowspan="1" colspan="1"><italic><tp:taxon-name><tp:taxon-name-part taxon-name-part-type="genus" reg="Leptobrachella">L.</tp:taxon-name-part> <tp:taxon-name-part taxon-name-part-type="species" reg="sola">sola</tp:taxon-name-part></tp:taxon-name></italic> (Matsui, 2006)</td><td rowspan="1" colspan="1">
                    <xref ref-type="bibr" rid="B48">Matsui 2006</xref>
                  </td></tr><tr><td rowspan="1" colspan="1">66</td><td rowspan="1" colspan="1"><italic><tp:taxon-name><tp:taxon-name-part taxon-name-part-type="genus" reg="Leptobrachella">L.</tp:taxon-name-part> <tp:taxon-name-part taxon-name-part-type="species" reg="sungi">sungi</tp:taxon-name-part></tp:taxon-name></italic> (Lathrop, Murphy, Orlov &amp; Ho, 1998)</td><td rowspan="1" colspan="1">
                    <xref ref-type="bibr" rid="B36">Lathrop et al. 1998</xref>
                  </td></tr><tr><td rowspan="1" colspan="1">67</td><td rowspan="1" colspan="1"><italic><tp:taxon-name><tp:taxon-name-part taxon-name-part-type="genus" reg="Leptobrachella">L.</tp:taxon-name-part> <tp:taxon-name-part taxon-name-part-type="species" reg="suiyangensis">suiyangensis</tp:taxon-name-part></tp:taxon-name></italic> (Luo, Xiao, Gao &amp; Zhou, 2020)</td><td rowspan="1" colspan="1">Luo et al. 2020</td></tr><tr><td rowspan="1" colspan="1">68</td><td rowspan="1" colspan="1"><italic><tp:taxon-name><tp:taxon-name-part taxon-name-part-type="genus" reg="Leptobrachella">L.</tp:taxon-name-part> <tp:taxon-name-part taxon-name-part-type="species" reg="tadungensis">tadungensis</tp:taxon-name-part></tp:taxon-name></italic> (Rowley, Tran, Le, Dau, Peloso, Nguyen, Hoang, Nguyen &amp; Ziegler, 2016)</td><td rowspan="1" colspan="1">
                    <xref ref-type="bibr" rid="B66">Rowley et al. 2016</xref>
                  </td></tr><tr><td rowspan="1" colspan="1">69</td><td rowspan="1" colspan="1"><italic><tp:taxon-name><tp:taxon-name-part taxon-name-part-type="genus" reg="Leptobrachella">L.</tp:taxon-name-part> <tp:taxon-name-part taxon-name-part-type="species" reg="tamdil">tamdil</tp:taxon-name-part></tp:taxon-name></italic> (Sengupta, Sailo, Lalremsanga, Das &amp; Das, 2010)</td><td rowspan="1" colspan="1">
                    <xref ref-type="bibr" rid="B70">Sengupta et al. 2010</xref>
                  </td></tr><tr><td rowspan="1" colspan="1">70</td><td rowspan="1" colspan="1"><italic><tp:taxon-name><tp:taxon-name-part taxon-name-part-type="genus" reg="Leptobrachella">L.</tp:taxon-name-part> <tp:taxon-name-part taxon-name-part-type="species" reg="tengchongense">tengchongense</tp:taxon-name-part></tp:taxon-name></italic> (Yang, Wang, Chen &amp; Rao, 2016)</td><td rowspan="1" colspan="1">
                    <xref ref-type="bibr" rid="B80">Yang et al. 2016</xref>
                  </td></tr><tr><td rowspan="1" colspan="1">71</td><td rowspan="1" colspan="1"><italic><tp:taxon-name><tp:taxon-name-part taxon-name-part-type="genus" reg="Leptobrachella">L.</tp:taxon-name-part> <tp:taxon-name-part taxon-name-part-type="species" reg="tuberosa">tuberosa</tp:taxon-name-part></tp:taxon-name></italic> (Inger, Orlov &amp; Darevsky, 1999)</td><td rowspan="1" colspan="1">
                    <xref ref-type="bibr" rid="B34">Inger et al. 1999</xref>
                  </td></tr><tr><td rowspan="1" colspan="1">72</td><td rowspan="1" colspan="1"><italic><tp:taxon-name><tp:taxon-name-part taxon-name-part-type="genus" reg="Leptobrachella">L.</tp:taxon-name-part> <tp:taxon-name-part taxon-name-part-type="species" reg="ventripunctata">ventripunctata</tp:taxon-name-part></tp:taxon-name></italic> (Fei, Ye &amp; Li, 1990)</td><td rowspan="1" colspan="1">
                    <xref ref-type="bibr" rid="B20">Fei et al. 2009</xref>
                  </td></tr><tr><td rowspan="1" colspan="1">73</td><td rowspan="1" colspan="1"><italic><tp:taxon-name><tp:taxon-name-part taxon-name-part-type="genus" reg="Leptobrachella">L.</tp:taxon-name-part> <tp:taxon-name-part taxon-name-part-type="species" reg="wuhuangmontis">wuhuangmontis</tp:taxon-name-part></tp:taxon-name></italic> Wang, Yang &amp; Wang, 2018</td><td rowspan="1" colspan="1">
                    <xref ref-type="bibr" rid="B76">Wang et al. 2018</xref>
                  </td></tr><tr><td rowspan="1" colspan="1">74</td><td rowspan="1" colspan="1"><italic><tp:taxon-name><tp:taxon-name-part taxon-name-part-type="genus" reg="Leptobrachella">L.</tp:taxon-name-part> <tp:taxon-name-part taxon-name-part-type="species" reg="yingjiangensis">yingjiangensis</tp:taxon-name-part></tp:taxon-name></italic> (Yang, Zeng &amp; Wang, 2018)</td><td rowspan="1" colspan="1">
                    <xref ref-type="bibr" rid="B81">Yang et al. 2018</xref>
                  </td></tr><tr><td rowspan="1" colspan="1">75</td><td rowspan="1" colspan="1"><italic><tp:taxon-name><tp:taxon-name-part taxon-name-part-type="genus" reg="Leptobrachella">L.</tp:taxon-name-part> <tp:taxon-name-part taxon-name-part-type="species" reg="yunkaiensis">yunkaiensis</tp:taxon-name-part></tp:taxon-name></italic> Wang, Li, Lyu &amp; Wang, 2018</td><td rowspan="1" colspan="1">
                    <xref ref-type="bibr" rid="B76">Wang et al. 2018</xref>
                  </td></tr><tr><td rowspan="1" colspan="1">76</td><td rowspan="1" colspan="1"><italic><tp:taxon-name><tp:taxon-name-part taxon-name-part-type="genus" reg="Leptobrachella">L.</tp:taxon-name-part> <tp:taxon-name-part taxon-name-part-type="species" reg="zhangyapingi">zhangyapingi</tp:taxon-name-part></tp:taxon-name></italic> (Jiang, Yan, Suwannapoom, Chomdej &amp; Che, 2013)</td><td rowspan="1" colspan="1">
                    <xref ref-type="bibr" rid="B35">Jiang et al. 2013</xref>
                  </td></tr></tbody></table></table-wrap></tp:treatment-sec><tp:treatment-sec sec-type="description" id="SECID0EGZDI"><title>Secondary sexual characteristics.</title><p>Adult males with a large subgular vocal sac, and nupital pads and spines absent.</p></tp:treatment-sec><tp:treatment-sec sec-type="comparisons" id="SECID0ELZDI"><title>Comparisons.</title><p>The new species was compared with 52 congeners on morphology (Table <xref ref-type="table" rid="T4">4</xref>). By having small body size (<abbrev xmlns:xlink="http://www.w3.org/1999/xlink" xlink:title="snout-vent length" id="ABBRID0EVZDI" xlink:type="simple">SVL</abbrev> 30.8–33.4 mm in seven adult males, and 34.2 mm in one adult female), <italic><tp:taxon-name><tp:taxon-name-part taxon-name-part-type="genus" reg="Leptobrachella">Leptobrachella</tp:taxon-name-part> <tp:taxon-name-part taxon-name-part-type="species" reg="chishuiensis">chishuiensis</tp:taxon-name-part></tp:taxon-name></italic> sp. nov. differs from the larger <italic><tp:taxon-name><tp:taxon-name-part taxon-name-part-type="genus" reg="Leptobrachella">L.</tp:taxon-name-part> <tp:taxon-name-part taxon-name-part-type="species" reg="bourreti">bourreti</tp:taxon-name-part></tp:taxon-name></italic> (42.0–45.0 mm in females), <italic><tp:taxon-name><tp:taxon-name-part taxon-name-part-type="genus" reg="Leptobrachella">L.</tp:taxon-name-part> <tp:taxon-name-part taxon-name-part-type="species" reg="eos">eos</tp:taxon-name-part></tp:taxon-name></italic> (33.1–34.7 mm in males and 40.7 in female), <italic><tp:taxon-name><tp:taxon-name-part taxon-name-part-type="genus" reg="Leptobrachella">L.</tp:taxon-name-part> <tp:taxon-name-part taxon-name-part-type="species" reg="lateralis">lateralis</tp:taxon-name-part></tp:taxon-name></italic> (36.6 mm in females), <italic><tp:taxon-name><tp:taxon-name-part taxon-name-part-type="genus" reg="Leptobrachella">L.</tp:taxon-name-part> <tp:taxon-name-part taxon-name-part-type="species" reg="nahangensis">nahangensis</tp:taxon-name-part></tp:taxon-name></italic> (40.8 mm in male), <italic><tp:taxon-name><tp:taxon-name-part taxon-name-part-type="genus" reg="Leptobrachella">L.</tp:taxon-name-part> <tp:taxon-name-part taxon-name-part-type="species" reg="nyx">nyx</tp:taxon-name-part></tp:taxon-name></italic> (37.0–41.0 mm in females), <italic><tp:taxon-name><tp:taxon-name-part taxon-name-part-type="genus" reg="Leptobrachella">L.</tp:taxon-name-part> <tp:taxon-name-part taxon-name-part-type="species" reg="platycephala">platycephala</tp:taxon-name-part></tp:taxon-name></italic> (35.1 mm in male), <italic><tp:taxon-name><tp:taxon-name-part taxon-name-part-type="genus" reg="Leptobrachella">L.</tp:taxon-name-part> <tp:taxon-name-part taxon-name-part-type="species" reg="sungi">sungi</tp:taxon-name-part></tp:taxon-name></italic> (48.3–52.7 mm in males and 56.7–58.9 mm in females), and <italic><tp:taxon-name><tp:taxon-name-part taxon-name-part-type="genus" reg="Leptobrachella">L.</tp:taxon-name-part> <tp:taxon-name-part taxon-name-part-type="species" reg="zhangyapingi">zhangyapingi</tp:taxon-name-part></tp:taxon-name></italic> (45.8–52.5 mm in males), and differs from the smaller <italic><tp:taxon-name><tp:taxon-name-part taxon-name-part-type="genus" reg="Leptobrachella">L.</tp:taxon-name-part> <tp:taxon-name-part taxon-name-part-type="species" reg="aerea">aerea</tp:taxon-name-part></tp:taxon-name></italic> (25.1–28.9 mm in males), <italic><tp:taxon-name><tp:taxon-name-part taxon-name-part-type="genus" reg="Leptobrachella">L.</tp:taxon-name-part> <tp:taxon-name-part taxon-name-part-type="species" reg="alpina">alpina</tp:taxon-name-part></tp:taxon-name></italic> (24.0–26.4 mm in males), <italic><tp:taxon-name><tp:taxon-name-part taxon-name-part-type="genus" reg="Leptobrachella">L.</tp:taxon-name-part> <tp:taxon-name-part taxon-name-part-type="species" reg="applebyi">applebyi</tp:taxon-name-part></tp:taxon-name></italic> (19.6–22.3 mm in males), <italic><tp:taxon-name><tp:taxon-name-part taxon-name-part-type="genus" reg="Leptobrachella">L.</tp:taxon-name-part> <tp:taxon-name-part taxon-name-part-type="species" reg="ardens">ardens</tp:taxon-name-part></tp:taxon-name></italic> (21.3–24.7 mm in males), <italic><tp:taxon-name><tp:taxon-name-part taxon-name-part-type="genus" reg="Leptobrachella">L.</tp:taxon-name-part> <tp:taxon-name-part taxon-name-part-type="species" reg="baluensis">baluensis</tp:taxon-name-part></tp:taxon-name></italic> (14.9–15.9 mm in males), <italic><tp:taxon-name><tp:taxon-name-part taxon-name-part-type="genus" reg="Leptobrachella">L.</tp:taxon-name-part> <tp:taxon-name-part taxon-name-part-type="species" reg="bidoupensis">bidoupensis</tp:taxon-name-part></tp:taxon-name></italic> (18.5–25.4 mm in males), <italic><tp:taxon-name><tp:taxon-name-part taxon-name-part-type="genus" reg="Leptobrachella">L.</tp:taxon-name-part> <tp:taxon-name-part taxon-name-part-type="species" reg="bijie">bijie</tp:taxon-name-part></tp:taxon-name></italic> (29.0–30.4 mm in males), <italic><tp:taxon-name><tp:taxon-name-part taxon-name-part-type="genus" reg="Leptobrachella">L.</tp:taxon-name-part> <tp:taxon-name-part taxon-name-part-type="species" reg="bondangensis">bondangensis</tp:taxon-name-part></tp:taxon-name></italic> (17.8 mm in male), <italic><tp:taxon-name><tp:taxon-name-part taxon-name-part-type="genus" reg="Leptobrachella">L.</tp:taxon-name-part> <tp:taxon-name-part taxon-name-part-type="species" reg="brevicrus">brevicrus</tp:taxon-name-part></tp:taxon-name></italic> (17.1–17.8 mm in males), <italic><tp:taxon-name><tp:taxon-name-part taxon-name-part-type="genus" reg="Leptobrachella">L.</tp:taxon-name-part> <tp:taxon-name-part taxon-name-part-type="species" reg="crocea">crocea</tp:taxon-name-part></tp:taxon-name></italic> (22.2–27.3 mm in males), <italic><tp:taxon-name><tp:taxon-name-part taxon-name-part-type="genus" reg="Leptobrachella">L.</tp:taxon-name-part> <tp:taxon-name-part taxon-name-part-type="species" reg="frthi">frthi</tp:taxon-name-part></tp:taxon-name></italic> (26.4–29.2 mm in males), <italic><tp:taxon-name><tp:taxon-name-part taxon-name-part-type="genus" reg="Leptobrachella">L.</tp:taxon-name-part> <tp:taxon-name-part taxon-name-part-type="species" reg="fuliginosa">fuliginosa</tp:taxon-name-part></tp:taxon-name></italic> (28.2–30.0 mm in males), <italic><tp:taxon-name><tp:taxon-name-part taxon-name-part-type="genus" reg="Leptobrachella">L.</tp:taxon-name-part> <tp:taxon-name-part taxon-name-part-type="species" reg="fusca">fusca</tp:taxon-name-part></tp:taxon-name></italic> (16.3 mm in male), <italic><tp:taxon-name><tp:taxon-name-part taxon-name-part-type="genus" reg="Leptobrachella">L.</tp:taxon-name-part> <tp:taxon-name-part taxon-name-part-type="species" reg="isos">isos</tp:taxon-name-part></tp:taxon-name></italic> (23.7–27.9 mm in males), <italic><tp:taxon-name><tp:taxon-name-part taxon-name-part-type="genus" reg="Leptobrachella">L.</tp:taxon-name-part> <tp:taxon-name-part taxon-name-part-type="species" reg="itiokai">itiokai</tp:taxon-name-part></tp:taxon-name></italic> (15.2–16.7 mm in males), <italic><tp:taxon-name><tp:taxon-name-part taxon-name-part-type="genus" reg="Leptobrachella">L.</tp:taxon-name-part> <tp:taxon-name-part taxon-name-part-type="species" reg="juliandringi">juliandringi</tp:taxon-name-part></tp:taxon-name></italic> (17.0–17.2 mm in males and 18.9–19.1 mm in females), <italic><tp:taxon-name><tp:taxon-name-part taxon-name-part-type="genus" reg="Leptobrachella">L.</tp:taxon-name-part> <tp:taxon-name-part taxon-name-part-type="species" reg="khasiorum">khasiorum</tp:taxon-name-part></tp:taxon-name></italic> (24.5–27.3 mm in males), <italic><tp:taxon-name><tp:taxon-name-part taxon-name-part-type="genus" reg="Leptobrachella">L.</tp:taxon-name-part> <tp:taxon-name-part taxon-name-part-type="species" reg="lateralis">lateralis</tp:taxon-name-part></tp:taxon-name></italic> (26.9–28.3 mm in males), <italic><tp:taxon-name><tp:taxon-name-part taxon-name-part-type="genus" reg="Leptobrachella">L.</tp:taxon-name-part> <tp:taxon-name-part taxon-name-part-type="species" reg="laui">laui</tp:taxon-name-part></tp:taxon-name></italic> (24.8–26.7 mm in males), <italic><tp:taxon-name><tp:taxon-name-part taxon-name-part-type="genus" reg="Leptobrachella">L.</tp:taxon-name-part> <tp:taxon-name-part taxon-name-part-type="species" reg="liui">liui</tp:taxon-name-part></tp:taxon-name></italic> (23.0–28.7 mm in males), <italic><tp:taxon-name><tp:taxon-name-part taxon-name-part-type="genus" reg="Leptobrachella">L.</tp:taxon-name-part> <tp:taxon-name-part taxon-name-part-type="species" reg="macrops">macrops</tp:taxon-name-part></tp:taxon-name></italic> (28.0–29.3 mm in males), <italic><tp:taxon-name><tp:taxon-name-part taxon-name-part-type="genus" reg="Leptobrachella">L.</tp:taxon-name-part> <tp:taxon-name-part taxon-name-part-type="species" reg="maculosa">maculosa</tp:taxon-name-part></tp:taxon-name></italic> (24.2–26.6 mm in males), <italic><tp:taxon-name><tp:taxon-name-part taxon-name-part-type="genus" reg="Leptobrachella">L.</tp:taxon-name-part> <tp:taxon-name-part taxon-name-part-type="species" reg="mangshanensis">mangshanensis</tp:taxon-name-part></tp:taxon-name></italic> (22.22–27.76 mm in males), <italic><tp:taxon-name><tp:taxon-name-part taxon-name-part-type="genus" reg="Leptobrachella">L.</tp:taxon-name-part> <tp:taxon-name-part taxon-name-part-type="species" reg="melica">melica</tp:taxon-name-part></tp:taxon-name></italic> (19.5–22.8 mm in males), <italic><tp:taxon-name><tp:taxon-name-part taxon-name-part-type="genus" reg="Leptobrachella"/><tp:taxon-name-part taxon-name-part-type="species" reg="mjobergi">mjobergi</tp:taxon-name-part></tp:taxon-name></italic> (15.7–19.0 mm in males), <italic><tp:taxon-name><tp:taxon-name-part taxon-name-part-type="genus" reg="Leptobrachella">L.</tp:taxon-name-part> <tp:taxon-name-part taxon-name-part-type="species" reg="natunae">natunae</tp:taxon-name-part></tp:taxon-name></italic> (17.6 mm in male), <italic><tp:taxon-name><tp:taxon-name-part taxon-name-part-type="genus" reg="Leptobrachella">L.</tp:taxon-name-part> <tp:taxon-name-part taxon-name-part-type="species" reg="pallida">pallida</tp:taxon-name-part></tp:taxon-name></italic> (24.5–27.7 mm in males), <italic><tp:taxon-name><tp:taxon-name-part taxon-name-part-type="genus" reg="Leptobrachella">L.</tp:taxon-name-part> <tp:taxon-name-part taxon-name-part-type="species" reg="palmata">palmata</tp:taxon-name-part></tp:taxon-name></italic> (14.4–16.8 mm in males), <italic><tp:taxon-name><tp:taxon-name-part taxon-name-part-type="genus" reg="Leptobrachella">L.</tp:taxon-name-part> <tp:taxon-name-part taxon-name-part-type="species" reg="parva">parva</tp:taxon-name-part></tp:taxon-name></italic> (15.0–16.9 mm in males), <italic><tp:taxon-name><tp:taxon-name-part taxon-name-part-type="genus" reg="Leptobrachella">L.</tp:taxon-name-part> <tp:taxon-name-part taxon-name-part-type="species" reg="petrops">petrops</tp:taxon-name-part></tp:taxon-name></italic> (23.6–27.6 mm in males), <italic><tp:taxon-name><tp:taxon-name-part taxon-name-part-type="genus" reg="Leptobrachella">L.</tp:taxon-name-part> <tp:taxon-name-part taxon-name-part-type="species" reg="pluvialis">pluvialis</tp:taxon-name-part></tp:taxon-name></italic> (21.3–22.3 mm in males), <italic><tp:taxon-name><tp:taxon-name-part taxon-name-part-type="genus" reg="Leptobrachella">L.</tp:taxon-name-part> <tp:taxon-name-part taxon-name-part-type="species" reg="purpuraventra">purpuraventra</tp:taxon-name-part></tp:taxon-name></italic> (27.3–29.8 mm in males), <italic><tp:taxon-name><tp:taxon-name-part taxon-name-part-type="genus" reg="Leptobrachella">L.</tp:taxon-name-part> <tp:taxon-name-part taxon-name-part-type="species" reg="puhoatensis">puhoatensis</tp:taxon-name-part></tp:taxon-name></italic> (24.2–28.1 mm in males), <italic><tp:taxon-name><tp:taxon-name-part taxon-name-part-type="genus" reg="Leptobrachella">L.</tp:taxon-name-part> <tp:taxon-name-part taxon-name-part-type="species" reg="purpura">purpura</tp:taxon-name-part></tp:taxon-name></italic> (25.0–27.5 mm in males), <italic><tp:taxon-name><tp:taxon-name-part taxon-name-part-type="genus" reg="Leptobrachella">L.</tp:taxon-name-part> <tp:taxon-name-part taxon-name-part-type="species" reg="rowleyae">rowleyae</tp:taxon-name-part></tp:taxon-name></italic> (23.4–25.4 mm in males), <italic><tp:taxon-name><tp:taxon-name-part taxon-name-part-type="genus" reg="Leptobrachella">L.</tp:taxon-name-part> <tp:taxon-name-part taxon-name-part-type="species" reg="shangsiensis">shangsiensis</tp:taxon-name-part></tp:taxon-name></italic> (24.9–29.4 mm in males), <italic><tp:taxon-name><tp:taxon-name-part taxon-name-part-type="genus" reg="Leptobrachella">L.</tp:taxon-name-part> <tp:taxon-name-part taxon-name-part-type="species" reg="suiyangensis">suiyangensis</tp:taxon-name-part></tp:taxon-name></italic> (28.7–29.7 mm in males), <italic><tp:taxon-name><tp:taxon-name-part taxon-name-part-type="genus" reg="Leptobrachella">L.</tp:taxon-name-part> <tp:taxon-name-part taxon-name-part-type="species" reg="tadungensis">tadungensis</tp:taxon-name-part></tp:taxon-name></italic> (23.3–28.2 mm in males), <italic><tp:taxon-name><tp:taxon-name-part taxon-name-part-type="genus" reg="Leptobrachella">L.</tp:taxon-name-part> <tp:taxon-name-part taxon-name-part-type="species" reg="tengchongense">tengchongense</tp:taxon-name-part></tp:taxon-name></italic> (23.9–26.0 mm in males), <italic><tp:taxon-name><tp:taxon-name-part taxon-name-part-type="genus" reg="Leptobrachella">L.</tp:taxon-name-part> <tp:taxon-name-part taxon-name-part-type="species" reg="tuberosa">tuberosa</tp:taxon-name-part></tp:taxon-name></italic> (24.4–29.5 mm in males), <italic><tp:taxon-name><tp:taxon-name-part taxon-name-part-type="genus" reg="Leptobrachella">L.</tp:taxon-name-part> <tp:taxon-name-part taxon-name-part-type="species" reg="ventripunctata">ventripunctata</tp:taxon-name-part></tp:taxon-name></italic> (25.5–28.0 mm in males), <italic><tp:taxon-name><tp:taxon-name-part taxon-name-part-type="genus" reg="Leptobrachella">L.</tp:taxon-name-part> <tp:taxon-name-part taxon-name-part-type="species" reg="wuhuangmontis">wuhuangmontis</tp:taxon-name-part></tp:taxon-name></italic> (25.6–30.0 mm in males), <italic><tp:taxon-name><tp:taxon-name-part taxon-name-part-type="genus" reg="Leptobrachella">L.</tp:taxon-name-part> <tp:taxon-name-part taxon-name-part-type="species" reg="yingjiangensis">yingjiangensis</tp:taxon-name-part></tp:taxon-name></italic> (25.7–27.6 mm in males), and <italic><tp:taxon-name><tp:taxon-name-part taxon-name-part-type="genus" reg="Leptobrachella">L.</tp:taxon-name-part> <tp:taxon-name-part taxon-name-part-type="species" reg="yunkaiensis">yunkaiensis</tp:taxon-name-part></tp:taxon-name></italic> (25.9–29.3 mm in males).</p><table-wrap id="T4" position="float" orientation="portrait"><label>Table 4.</label><caption><p>Diagnosis characters on morphology of <italic><tp:taxon-name><tp:taxon-name-part taxon-name-part-type="genus" reg="Leptobrachella">Leptobrachella</tp:taxon-name-part> <tp:taxon-name-part taxon-name-part-type="species" reg="chishuiensis">chishuiensis</tp:taxon-name-part></tp:taxon-name></italic> sp. nov. from other congeners.</p></caption><table id="TID0EMLBK" rules="all"><tbody><tr><th rowspan="1" colspan="1">ID</th><th rowspan="1" colspan="1">Species</th><th rowspan="1" colspan="1">Male <abbrev xmlns:xlink="http://www.w3.org/1999/xlink" xlink:title="snout-vent length" id="ABBRID0EDNAK" xlink:type="simple">SVL</abbrev> (mm)</th><th rowspan="1" colspan="1">Black spots on flanks</th><th rowspan="1" colspan="1">Toes webbing</th><th rowspan="1" colspan="1">Fringes on toes</th><th rowspan="1" colspan="1">Ventral coloration</th><th rowspan="1" colspan="1">Dorsal skin texture</th></tr><tr><td rowspan="1" colspan="1">1</td><td rowspan="1" colspan="1"><italic><tp:taxon-name><tp:taxon-name-part taxon-name-part-type="genus" reg="Leptobrachella">Leptobrachella</tp:taxon-name-part> <tp:taxon-name-part taxon-name-part-type="species" reg="chishuiensis">chishuiensis</tp:taxon-name-part></tp:taxon-name></italic> sp. nov.</td><td rowspan="1" colspan="1">30.8–33.4</td><td rowspan="1" colspan="1">Yes</td><td rowspan="1" colspan="1">Rudimentary</td><td rowspan="1" colspan="1">Narrow</td><td rowspan="1" colspan="1">White with distinct nebulous greyish speckling on chest and ventrolateral flanks</td><td rowspan="1" colspan="1">Shagreened and granular</td></tr><tr><td rowspan="1" colspan="1">2</td><td rowspan="1" colspan="1">
                    <italic><tp:taxon-name><tp:taxon-name-part taxon-name-part-type="genus" reg="Leptobrachella">L.</tp:taxon-name-part> <tp:taxon-name-part taxon-name-part-type="species" reg="aerea">aerea</tp:taxon-name-part></tp:taxon-name></italic>
                  </td><td rowspan="1" colspan="1">25.1–28.9</td><td rowspan="1" colspan="1">No</td><td rowspan="1" colspan="1">Rudimentary</td><td rowspan="1" colspan="1">Wide</td><td rowspan="1" colspan="1">Near immaculate creamy white, brown specking on margins</td><td rowspan="1" colspan="1">Finely tuberculate</td></tr><tr><td rowspan="1" colspan="1">3</td><td rowspan="1" colspan="1">
                    <italic><tp:taxon-name><tp:taxon-name-part taxon-name-part-type="genus" reg="Leptobrachella">L.</tp:taxon-name-part> <tp:taxon-name-part taxon-name-part-type="species" reg="alpina">alpina</tp:taxon-name-part></tp:taxon-name></italic>
                  </td><td rowspan="1" colspan="1">24.0–26.4</td><td rowspan="1" colspan="1">Yes</td><td rowspan="1" colspan="1">Rudimentary</td><td rowspan="1" colspan="1">Wide in males</td><td rowspan="1" colspan="1">Creamy-white with dark spots</td><td rowspan="1" colspan="1">Relatively smooth, some with small warts</td></tr><tr><td rowspan="1" colspan="1">4</td><td rowspan="1" colspan="1">
                    <italic><tp:taxon-name><tp:taxon-name-part taxon-name-part-type="genus" reg="Leptobrachella">L.</tp:taxon-name-part> <tp:taxon-name-part taxon-name-part-type="species" reg="applebyi">applebyi</tp:taxon-name-part></tp:taxon-name></italic>
                  </td><td rowspan="1" colspan="1">19.6–22.3</td><td rowspan="1" colspan="1">Yes</td><td rowspan="1" colspan="1">Rudimentary</td><td rowspan="1" colspan="1">No</td><td rowspan="1" colspan="1">Reddish brown with white speckling</td><td rowspan="1" colspan="1">Smooth</td></tr><tr><td rowspan="1" colspan="1">5</td><td rowspan="1" colspan="1">
                    <italic><tp:taxon-name><tp:taxon-name-part taxon-name-part-type="genus" reg="Leptobrachella">L.</tp:taxon-name-part> <tp:taxon-name-part taxon-name-part-type="species" reg="ardens">ardens</tp:taxon-name-part></tp:taxon-name></italic>
                  </td><td rowspan="1" colspan="1">21.3–24.7</td><td rowspan="1" colspan="1">Yes</td><td rowspan="1" colspan="1">No</td><td rowspan="1" colspan="1">No</td><td rowspan="1" colspan="1">Reddish brown with white speckling</td><td rowspan="1" colspan="1">Smooth- finely shagreened</td></tr><tr><td rowspan="1" colspan="1">6</td><td rowspan="1" colspan="1">
                    <italic><tp:taxon-name><tp:taxon-name-part taxon-name-part-type="genus" reg="Leptobrachella">L.</tp:taxon-name-part> <tp:taxon-name-part taxon-name-part-type="species" reg="bidoupensis">bidoupensis</tp:taxon-name-part></tp:taxon-name></italic>
                  </td><td rowspan="1" colspan="1">18.5–25.4</td><td rowspan="1" colspan="1">Yes</td><td rowspan="1" colspan="1">Rudimentary</td><td rowspan="1" colspan="1">Weak</td><td rowspan="1" colspan="1">Reddish brown with white speckling</td><td rowspan="1" colspan="1">Smooth</td></tr><tr><td rowspan="1" colspan="1">7</td><td rowspan="1" colspan="1">
                    <italic><tp:taxon-name><tp:taxon-name-part taxon-name-part-type="genus" reg="Leptobrachella">L.</tp:taxon-name-part> <tp:taxon-name-part taxon-name-part-type="species" reg="bijie">bijie</tp:taxon-name-part></tp:taxon-name></italic>
                  </td><td rowspan="1" colspan="1">29.0–30.4</td><td rowspan="1" colspan="1">Yes</td><td rowspan="1" colspan="1">Rudimentary</td><td rowspan="1" colspan="1">Narrow</td><td rowspan="1" colspan="1">White with distinct nebulous greyish speckling on chest and ventrolateral flanks</td><td rowspan="1" colspan="1">Shagreened and granular</td></tr><tr><td rowspan="1" colspan="1">8</td><td rowspan="1" colspan="1">
                    <italic><tp:taxon-name><tp:taxon-name-part taxon-name-part-type="genus" reg="Leptobrachella">L.</tp:taxon-name-part> <tp:taxon-name-part taxon-name-part-type="species" reg="botsfordi">botsfordi</tp:taxon-name-part></tp:taxon-name></italic>
                  </td><td rowspan="1" colspan="1">29.1–32.6</td><td rowspan="1" colspan="1">No</td><td rowspan="1" colspan="1">Rudimentary</td><td rowspan="1" colspan="1">Narrow</td><td rowspan="1" colspan="1">Reddish brown with white speckling</td><td rowspan="1" colspan="1">Shagreened</td></tr><tr><td rowspan="1" colspan="1">9</td><td rowspan="1" colspan="1">
                    <italic><tp:taxon-name><tp:taxon-name-part taxon-name-part-type="genus" reg="Leptobrachella">L.</tp:taxon-name-part> <tp:taxon-name-part taxon-name-part-type="species" reg="bourreti">bourreti</tp:taxon-name-part></tp:taxon-name></italic>
                  </td><td rowspan="1" colspan="1">28.0–36.2</td><td rowspan="1" colspan="1">Yes</td><td rowspan="1" colspan="1">Rudimentary</td><td rowspan="1" colspan="1">Weak</td><td rowspan="1" colspan="1">Creamy white</td><td rowspan="1" colspan="1">Relatively smooth, some with small warts</td></tr><tr><td rowspan="1" colspan="1">10</td><td rowspan="1" colspan="1">
                    <italic><tp:taxon-name><tp:taxon-name-part taxon-name-part-type="genus" reg="Leptobrachella">L.</tp:taxon-name-part> <tp:taxon-name-part taxon-name-part-type="species" reg="crocea">crocea</tp:taxon-name-part></tp:taxon-name></italic>
                  </td><td rowspan="1" colspan="1">22.2–27.3</td><td rowspan="1" colspan="1">No</td><td rowspan="1" colspan="1">Rudimentary</td><td rowspan="1" colspan="1">No</td><td rowspan="1" colspan="1">Bright orange</td><td rowspan="1" colspan="1">Highly tuberculate</td></tr><tr><td rowspan="1" colspan="1">11</td><td rowspan="1" colspan="1">
                    <italic><tp:taxon-name><tp:taxon-name-part taxon-name-part-type="genus" reg="Leptobrachella">L.</tp:taxon-name-part> <tp:taxon-name-part taxon-name-part-type="species" reg="eos">eos</tp:taxon-name-part></tp:taxon-name></italic>
                  </td><td rowspan="1" colspan="1">33.1–34.7</td><td rowspan="1" colspan="1">No</td><td rowspan="1" colspan="1">Rudimentary</td><td rowspan="1" colspan="1">Wide</td><td rowspan="1" colspan="1">Creamy white</td><td rowspan="1" colspan="1">Shagreened</td></tr><tr><td rowspan="1" colspan="1">12</td><td rowspan="1" colspan="1">
                    <italic><tp:taxon-name><tp:taxon-name-part taxon-name-part-type="genus" reg="Leptobrachella">L.</tp:taxon-name-part> <tp:taxon-name-part taxon-name-part-type="species" reg="firthi">firthi</tp:taxon-name-part></tp:taxon-name></italic>
                  </td><td rowspan="1" colspan="1">26.4–29.2</td><td rowspan="1" colspan="1">No</td><td rowspan="1" colspan="1">Rudimentary</td><td rowspan="1" colspan="1">Wide in males</td><td rowspan="1" colspan="1">Creamy white</td><td rowspan="1" colspan="1">Shagreened with fine tubercles</td></tr><tr><td rowspan="1" colspan="1">13</td><td rowspan="1" colspan="1">
                    <italic><tp:taxon-name><tp:taxon-name-part taxon-name-part-type="genus" reg="Leptobrachella">L.</tp:taxon-name-part> <tp:taxon-name-part taxon-name-part-type="species" reg="fuliginosa">fuliginosa</tp:taxon-name-part></tp:taxon-name></italic>
                  </td><td rowspan="1" colspan="1">28.2–30.0</td><td rowspan="1" colspan="1">Yes</td><td rowspan="1" colspan="1">Rudimentary</td><td rowspan="1" colspan="1">Weak</td><td rowspan="1" colspan="1">White with brown dusting</td><td rowspan="1" colspan="1">Nearly smooth, few tubercles</td></tr><tr><td rowspan="1" colspan="1">14</td><td rowspan="1" colspan="1">
                    <italic><tp:taxon-name><tp:taxon-name-part taxon-name-part-type="genus" reg="Leptobrachella">L.</tp:taxon-name-part> <tp:taxon-name-part taxon-name-part-type="species" reg="isos">isos</tp:taxon-name-part></tp:taxon-name></italic>
                  </td><td rowspan="1" colspan="1">23.7–27.9</td><td rowspan="1" colspan="1">No</td><td rowspan="1" colspan="1">Rudimentary</td><td rowspan="1" colspan="1">Wide in males</td><td rowspan="1" colspan="1">Creamy white with white dusting on margins</td><td rowspan="1" colspan="1">Mostly smooth, females more tuber- culate</td></tr><tr><td rowspan="1" colspan="1">15</td><td rowspan="1" colspan="1">
                    <italic><tp:taxon-name><tp:taxon-name-part taxon-name-part-type="genus" reg="Leptobrachella">L.</tp:taxon-name-part> <tp:taxon-name-part taxon-name-part-type="species" reg="kalonensis">kalonensis</tp:taxon-name-part></tp:taxon-name></italic>
                  </td><td rowspan="1" colspan="1">25.8–30.6</td><td rowspan="1" colspan="1">Yes</td><td rowspan="1" colspan="1">No</td><td rowspan="1" colspan="1">No</td><td rowspan="1" colspan="1">Pale, speckled brown</td><td rowspan="1" colspan="1">Smooth</td></tr><tr><td rowspan="1" colspan="1">16</td><td rowspan="1" colspan="1">
                    <italic><tp:taxon-name><tp:taxon-name-part taxon-name-part-type="genus" reg="Leptobrachella">L.</tp:taxon-name-part> <tp:taxon-name-part taxon-name-part-type="species" reg="khasiorum">khasiorum</tp:taxon-name-part></tp:taxon-name></italic>
                  </td><td rowspan="1" colspan="1">24.5–27.3</td><td rowspan="1" colspan="1">Yes</td><td rowspan="1" colspan="1">Rudimentary</td><td rowspan="1" colspan="1">Wide</td><td rowspan="1" colspan="1">Creamy white</td><td rowspan="1" colspan="1">Isolated, scattered tubercles</td></tr><tr><td rowspan="1" colspan="1">17</td><td rowspan="1" colspan="1">
                    <italic><tp:taxon-name><tp:taxon-name-part taxon-name-part-type="genus" reg="Leptobrachella">L.</tp:taxon-name-part> <tp:taxon-name-part taxon-name-part-type="species" reg="lateralis">lateralis</tp:taxon-name-part></tp:taxon-name></italic>
                  </td><td rowspan="1" colspan="1">26.9–28.3</td><td rowspan="1" colspan="1">Yes</td><td rowspan="1" colspan="1">Rudimentary</td><td rowspan="1" colspan="1">No</td><td rowspan="1" colspan="1">Creamy white</td><td rowspan="1" colspan="1">Roughly granular</td></tr><tr><td rowspan="1" colspan="1">18</td><td rowspan="1" colspan="1">
                    <italic><tp:taxon-name><tp:taxon-name-part taxon-name-part-type="genus" reg="Leptobrachella">L.</tp:taxon-name-part> <tp:taxon-name-part taxon-name-part-type="species" reg="laui">laui</tp:taxon-name-part></tp:taxon-name></italic>
                  </td><td rowspan="1" colspan="1">24.8–26.7</td><td rowspan="1" colspan="1">Yes</td><td rowspan="1" colspan="1">Rudimentary</td><td rowspan="1" colspan="1">Wide</td><td rowspan="1" colspan="1">Creamy white with dark brown dusting on margins</td><td rowspan="1" colspan="1">Round granular tubercles</td></tr><tr><td rowspan="1" colspan="1">19</td><td rowspan="1" colspan="1">
                    <italic><tp:taxon-name><tp:taxon-name-part taxon-name-part-type="genus" reg="Leptobrachella">L.</tp:taxon-name-part> <tp:taxon-name-part taxon-name-part-type="species" reg="liui">liui</tp:taxon-name-part></tp:taxon-name></italic>
                  </td><td rowspan="1" colspan="1">23.0–28.7</td><td rowspan="1" colspan="1">Yes</td><td rowspan="1" colspan="1">Rudimentary</td><td rowspan="1" colspan="1">Wide</td><td rowspan="1" colspan="1">Creamy white with dark brown spots on chest and margins</td><td rowspan="1" colspan="1">Round granular tubercles with glandular folds</td></tr><tr><td rowspan="1" colspan="1">20</td><td rowspan="1" colspan="1">
                    <italic><tp:taxon-name><tp:taxon-name-part taxon-name-part-type="genus" reg="Leptobrachella">L.</tp:taxon-name-part> <tp:taxon-name-part taxon-name-part-type="species" reg="macrops">macrops</tp:taxon-name-part></tp:taxon-name></italic>
                  </td><td rowspan="1" colspan="1">28.0–29.3</td><td rowspan="1" colspan="1">Yes</td><td rowspan="1" colspan="1">Rudimentary</td><td rowspan="1" colspan="1">No</td><td rowspan="1" colspan="1">Greyish-violet with white speckling</td><td rowspan="1" colspan="1">Roughly granular with larger tubercles</td></tr><tr><td rowspan="1" colspan="1">21</td><td rowspan="1" colspan="1">
                    <italic><tp:taxon-name><tp:taxon-name-part taxon-name-part-type="genus" reg="Leptobrachella">L.</tp:taxon-name-part> <tp:taxon-name-part taxon-name-part-type="species" reg="maculosa">maculosa</tp:taxon-name-part></tp:taxon-name></italic>
                  </td><td rowspan="1" colspan="1">24.2–26.6</td><td rowspan="1" colspan="1">Yes</td><td rowspan="1" colspan="1">No</td><td rowspan="1" colspan="1">No</td><td rowspan="1" colspan="1">Brown, less white speckling</td><td rowspan="1" colspan="1">Mostly smooth</td></tr><tr><td rowspan="1" colspan="1">22</td><td rowspan="1" colspan="1">
                    <italic><tp:taxon-name><tp:taxon-name-part taxon-name-part-type="genus" reg="Leptobrachella">L.</tp:taxon-name-part> <tp:taxon-name-part taxon-name-part-type="species" reg="mangshanensis">mangshanensis</tp:taxon-name-part></tp:taxon-name></italic>
                  </td><td rowspan="1" colspan="1">22.22–27.76</td><td rowspan="1" colspan="1">Yes</td><td rowspan="1" colspan="1">Rudimentary</td><td rowspan="1" colspan="1">Weak</td><td rowspan="1" colspan="1">White speckles on throat and belly</td><td rowspan="1" colspan="1">Nearly smooth</td></tr><tr><td rowspan="1" colspan="1">23</td><td rowspan="1" colspan="1">
                    <italic><tp:taxon-name><tp:taxon-name-part taxon-name-part-type="genus" reg="Leptobrachella">L.</tp:taxon-name-part> <tp:taxon-name-part taxon-name-part-type="species" reg="maoershanensis">maoershanensis</tp:taxon-name-part></tp:taxon-name></italic>
                  </td><td rowspan="1" colspan="1">25.2–30.4</td><td rowspan="1" colspan="1">Yes</td><td rowspan="1" colspan="1">Rudimentary</td><td rowspan="1" colspan="1">Narrow</td><td rowspan="1" colspan="1">Creamy white chest and belly with irregular black spots</td><td rowspan="1" colspan="1">Longitudinal folds</td></tr><tr><td rowspan="1" colspan="1">24</td><td rowspan="1" colspan="1">
                    <italic><tp:taxon-name><tp:taxon-name-part taxon-name-part-type="genus" reg="Leptobrachella">L.</tp:taxon-name-part> <tp:taxon-name-part taxon-name-part-type="species" reg="marmorata">marmorata</tp:taxon-name-part></tp:taxon-name></italic>
                  </td><td rowspan="1" colspan="1">32.3–38.0</td><td rowspan="1" colspan="1">Yes</td><td rowspan="1" colspan="1">Rudimentary</td><td rowspan="1" colspan="1">No</td><td rowspan="1" colspan="1">Chest and belly immaculate white</td><td rowspan="1" colspan="1">Nearly smooth, scattered with small tubercles of varying sizes</td></tr><tr><td rowspan="1" colspan="1">25</td><td rowspan="1" colspan="1">
                    <italic><tp:taxon-name><tp:taxon-name-part taxon-name-part-type="genus" reg="Leptobrachella">L.</tp:taxon-name-part> <tp:taxon-name-part taxon-name-part-type="species" reg="melica">melica</tp:taxon-name-part></tp:taxon-name></italic>
                  </td><td rowspan="1" colspan="1">19.5–22.8</td><td rowspan="1" colspan="1">Yes</td><td rowspan="1" colspan="1">Rudimentary</td><td rowspan="1" colspan="1">No</td><td rowspan="1" colspan="1">Reddish brown with white speckling</td><td rowspan="1" colspan="1">Smooth</td></tr><tr><td rowspan="1" colspan="1">26</td><td rowspan="1" colspan="1">
                    <italic><tp:taxon-name><tp:taxon-name-part taxon-name-part-type="genus" reg="Leptobrachella">L.</tp:taxon-name-part> <tp:taxon-name-part taxon-name-part-type="species" reg="minima">minima</tp:taxon-name-part></tp:taxon-name></italic>
                  </td><td rowspan="1" colspan="1">25.7–31.4</td><td rowspan="1" colspan="1">Yes</td><td rowspan="1" colspan="1">Rudimentary</td><td rowspan="1" colspan="1">No</td><td rowspan="1" colspan="1">Creamy white</td><td rowspan="1" colspan="1">Smooth</td></tr><tr><td rowspan="1" colspan="1">27</td><td rowspan="1" colspan="1">
                    <italic><tp:taxon-name><tp:taxon-name-part taxon-name-part-type="genus" reg="Leptobrachella">L.</tp:taxon-name-part> <tp:taxon-name-part taxon-name-part-type="species" reg="nahangensis">nahangensis</tp:taxon-name-part></tp:taxon-name></italic>
                  </td><td rowspan="1" colspan="1">40.8</td><td rowspan="1" colspan="1">Yes</td><td rowspan="1" colspan="1">Rudimentary</td><td rowspan="1" colspan="1">No</td><td rowspan="1" colspan="1">Creamy white with light specking on throat and chest</td><td rowspan="1" colspan="1">Smooth</td></tr><tr><td rowspan="1" colspan="1">28</td><td rowspan="1" colspan="1">
                    <italic><tp:taxon-name><tp:taxon-name-part taxon-name-part-type="genus" reg="Leptobrachella">L.</tp:taxon-name-part> <tp:taxon-name-part taxon-name-part-type="species" reg="namdongensis">namdongensis</tp:taxon-name-part></tp:taxon-name></italic>
                  </td><td rowspan="1" colspan="1">30.9</td><td rowspan="1" colspan="1">Yes</td><td rowspan="1" colspan="1">Rudimentary</td><td rowspan="1" colspan="1">No</td><td rowspan="1" colspan="1">Creamy white with brown dusting on margins</td><td rowspan="1" colspan="1">Finely tuberculate</td></tr><tr><td rowspan="1" colspan="1">29</td><td rowspan="1" colspan="1">
                    <italic><tp:taxon-name><tp:taxon-name-part taxon-name-part-type="genus" reg="Leptobrachella">L.</tp:taxon-name-part> <tp:taxon-name-part taxon-name-part-type="species" reg="nokrekensis">nokrekensis</tp:taxon-name-part></tp:taxon-name></italic>
                  </td><td rowspan="1" colspan="1">26.0–33.0</td><td rowspan="1" colspan="1">Yes</td><td rowspan="1" colspan="1">Rudimentary</td><td rowspan="1" colspan="1">unknown</td><td rowspan="1" colspan="1">White with distinct nebulous greyish speckling on chest and ventrolateral flanks</td><td rowspan="1" colspan="1">Tubercles and longitudinal folds</td></tr><tr><td rowspan="1" colspan="1">30</td><td rowspan="1" colspan="1">
                    <italic><tp:taxon-name><tp:taxon-name-part taxon-name-part-type="genus" reg="Leptobrachella">L.</tp:taxon-name-part> <tp:taxon-name-part taxon-name-part-type="species" reg="nyx">nyx</tp:taxon-name-part></tp:taxon-name></italic>
                  </td><td rowspan="1" colspan="1">26.7–32.6</td><td rowspan="1" colspan="1">Yes</td><td rowspan="1" colspan="1">Rudimentary</td><td rowspan="1" colspan="1">No</td><td rowspan="1" colspan="1">Creamy white with white with brown margins</td><td rowspan="1" colspan="1">Rounded tubercles</td></tr><tr><td rowspan="1" colspan="1">31</td><td rowspan="1" colspan="1">
                    <italic><tp:taxon-name><tp:taxon-name-part taxon-name-part-type="genus" reg="Leptobrachella">L.</tp:taxon-name-part> <tp:taxon-name-part taxon-name-part-type="species" reg="oshanensis">oshanensis</tp:taxon-name-part></tp:taxon-name></italic>
                  </td><td rowspan="1" colspan="1">26.6–30.7</td><td rowspan="1" colspan="1">Yes</td><td rowspan="1" colspan="1">No</td><td rowspan="1" colspan="1">No</td><td rowspan="1" colspan="1">Whitish with no markings or only small, light grey spots</td><td rowspan="1" colspan="1">Smooth with few glandular ridges</td></tr><tr><td rowspan="1" colspan="1">32</td><td rowspan="1" colspan="1">
                    <italic><tp:taxon-name><tp:taxon-name-part taxon-name-part-type="genus" reg="Leptobrachella">L.</tp:taxon-name-part> <tp:taxon-name-part taxon-name-part-type="species" reg="pallida">pallida</tp:taxon-name-part></tp:taxon-name></italic>
                  </td><td rowspan="1" colspan="1">24.5–27.7</td><td rowspan="1" colspan="1">No</td><td rowspan="1" colspan="1">No</td><td rowspan="1" colspan="1">No</td><td rowspan="1" colspan="1">Reddish brown with white speckling</td><td rowspan="1" colspan="1">Tuberculate</td></tr><tr><td rowspan="1" colspan="1">33</td><td rowspan="1" colspan="1">
                    <italic><tp:taxon-name><tp:taxon-name-part taxon-name-part-type="genus" reg="Leptobrachella">L.</tp:taxon-name-part> <tp:taxon-name-part taxon-name-part-type="species" reg="pelodytoides">pelodytoides</tp:taxon-name-part></tp:taxon-name></italic>
                  </td><td rowspan="1" colspan="1">27.5–32.3</td><td rowspan="1" colspan="1">Yes</td><td rowspan="1" colspan="1">Wide</td><td rowspan="1" colspan="1">Narrow</td><td rowspan="1" colspan="1">Whitish</td><td rowspan="1" colspan="1">Small, smooth warts</td></tr><tr><td rowspan="1" colspan="1">34</td><td rowspan="1" colspan="1">
                    <italic><tp:taxon-name><tp:taxon-name-part taxon-name-part-type="genus" reg="Leptobrachella">L.</tp:taxon-name-part> <tp:taxon-name-part taxon-name-part-type="species" reg="petrops">petrops</tp:taxon-name-part></tp:taxon-name></italic>
                  </td><td rowspan="1" colspan="1">23.6–27.6</td><td rowspan="1" colspan="1">No</td><td rowspan="1" colspan="1">No</td><td rowspan="1" colspan="1">Narrow</td><td rowspan="1" colspan="1">Immaculate creamy white</td><td rowspan="1" colspan="1">Highly tuberculate</td></tr><tr><td rowspan="1" colspan="1">35</td><td rowspan="1" colspan="1">
                    <italic><tp:taxon-name><tp:taxon-name-part taxon-name-part-type="genus" reg="Leptobrachella">L.</tp:taxon-name-part> <tp:taxon-name-part taxon-name-part-type="species" reg="pluvialis">pluvialis</tp:taxon-name-part></tp:taxon-name></italic>
                  </td><td rowspan="1" colspan="1">21.3–22.3</td><td rowspan="1" colspan="1">Yes</td><td rowspan="1" colspan="1">Rudimentary</td><td rowspan="1" colspan="1">No</td><td rowspan="1" colspan="1">Dirty white with dark brown marbling</td><td rowspan="1" colspan="1">Smooth, flattened tubercles on flanks</td></tr><tr><td rowspan="1" colspan="1">36</td><td rowspan="1" colspan="1">
                    <italic><tp:taxon-name><tp:taxon-name-part taxon-name-part-type="genus" reg="Leptobrachella">L.</tp:taxon-name-part> <tp:taxon-name-part taxon-name-part-type="species" reg="puhoatensis">puhoatensis</tp:taxon-name-part></tp:taxon-name></italic>
                  </td><td rowspan="1" colspan="1">24.2–28.1</td><td rowspan="1" colspan="1">Yes</td><td rowspan="1" colspan="1">Rudimentary</td><td rowspan="1" colspan="1">Narrow</td><td rowspan="1" colspan="1">Reddish brown with white dusting</td><td rowspan="1" colspan="1">Longitudinal skin ridges</td></tr><tr><td rowspan="1" colspan="1">37</td><td rowspan="1" colspan="1">
                    <italic><tp:taxon-name><tp:taxon-name-part taxon-name-part-type="genus" reg="Leptobrachella">L.</tp:taxon-name-part> <tp:taxon-name-part taxon-name-part-type="species" reg="purpura">purpura</tp:taxon-name-part></tp:taxon-name></italic>
                  </td><td rowspan="1" colspan="1">25.0–27.5</td><td rowspan="1" colspan="1">Yes</td><td rowspan="1" colspan="1">Rudimentary</td><td rowspan="1" colspan="1">Wide</td><td rowspan="1" colspan="1">Dull white with indistinct grey dusting</td><td rowspan="1" colspan="1">Shagreen with small tubercles</td></tr><tr><td rowspan="1" colspan="1">38</td><td rowspan="1" colspan="1">
                    <italic><tp:taxon-name><tp:taxon-name-part taxon-name-part-type="genus" reg="Leptobrachella">L.</tp:taxon-name-part> <tp:taxon-name-part taxon-name-part-type="species" reg="purpuraventra">purpuraventra</tp:taxon-name-part></tp:taxon-name></italic>
                  </td><td rowspan="1" colspan="1">27.3–29.8</td><td rowspan="1" colspan="1">Yes</td><td rowspan="1" colspan="1">Rudimentary</td><td rowspan="1" colspan="1">Narrow</td><td rowspan="1" colspan="1">Grey purple with distinct nebulous greyish speckling on chest and ventrolateral flanks</td><td rowspan="1" colspan="1">Shagreened and granular</td></tr><tr><td rowspan="1" colspan="1">39</td><td rowspan="1" colspan="1">
                    <italic><tp:taxon-name><tp:taxon-name-part taxon-name-part-type="genus" reg="Leptobrachella">L.</tp:taxon-name-part> <tp:taxon-name-part taxon-name-part-type="species" reg="pyrrhops">pyrrhops</tp:taxon-name-part></tp:taxon-name></italic>
                  </td><td rowspan="1" colspan="1">30.8–34.3</td><td rowspan="1" colspan="1">Yes</td><td rowspan="1" colspan="1">Rudimentary</td><td rowspan="1" colspan="1">No</td><td rowspan="1" colspan="1">Reddish brown with white speckling</td><td rowspan="1" colspan="1">Slightly shagreened</td></tr><tr><td rowspan="1" colspan="1">40</td><td rowspan="1" colspan="1">
                    <italic><tp:taxon-name><tp:taxon-name-part taxon-name-part-type="genus" reg="Leptobrachella">L.</tp:taxon-name-part> <tp:taxon-name-part taxon-name-part-type="species" reg="rowleyae">rowleyae</tp:taxon-name-part></tp:taxon-name></italic>
                  </td><td rowspan="1" colspan="1">23.4–25.4</td><td rowspan="1" colspan="1">Yes</td><td rowspan="1" colspan="1">No</td><td rowspan="1" colspan="1">No</td><td rowspan="1" colspan="1">Pinkish milk-white to light brown chest and belly with numerous white speckles</td><td rowspan="1" colspan="1">Smooth with numerous tiny tubercles</td></tr><tr><td rowspan="1" colspan="1">41</td><td rowspan="1" colspan="1">
                    <italic><tp:taxon-name><tp:taxon-name-part taxon-name-part-type="genus" reg="Leptobrachella">L.</tp:taxon-name-part> <tp:taxon-name-part taxon-name-part-type="species" reg="sabahmontana">sabahmontana</tp:taxon-name-part></tp:taxon-name></italic>
                  </td><td rowspan="1" colspan="1">25–28</td><td rowspan="1" colspan="1">Yes</td><td rowspan="1" colspan="1">Rudimentary</td><td rowspan="1" colspan="1">Narrow</td><td rowspan="1" colspan="1">Cream-coloured with dark brown speckling</td><td rowspan="1" colspan="1">with tiny tubercles, weakly wrinkled</td></tr><tr><td rowspan="1" colspan="1">42</td><td rowspan="1" colspan="1">
                    <italic><tp:taxon-name><tp:taxon-name-part taxon-name-part-type="genus" reg="Leptobrachella">L.</tp:taxon-name-part> <tp:taxon-name-part taxon-name-part-type="species" reg="shangsiensis">shangsiensis</tp:taxon-name-part></tp:taxon-name></italic>
                  </td><td rowspan="1" colspan="1">24.9–29.4</td><td rowspan="1" colspan="1"/><td rowspan="1" colspan="1">Rudimentary</td><td rowspan="1" colspan="1">Narrow</td><td rowspan="1" colspan="1">Ventral surface yellowish creamy-white with marble texture</td><td rowspan="1" colspan="1">Smooth</td></tr><tr><td rowspan="1" colspan="1">43</td><td rowspan="1" colspan="1">
                    <italic><tp:taxon-name><tp:taxon-name-part taxon-name-part-type="genus" reg="Leptobrachella">L.</tp:taxon-name-part> <tp:taxon-name-part taxon-name-part-type="species" reg="sungi">sungi</tp:taxon-name-part></tp:taxon-name></italic>
                  </td><td rowspan="1" colspan="1">48.3–52.7</td><td rowspan="1" colspan="1">No or small</td><td rowspan="1" colspan="1">Wide</td><td rowspan="1" colspan="1">Weak</td><td rowspan="1" colspan="1">White</td><td rowspan="1" colspan="1">Granular</td></tr><tr><td rowspan="1" colspan="1">44</td><td rowspan="1" colspan="1">
                    <italic><tp:taxon-name><tp:taxon-name-part taxon-name-part-type="genus" reg="Leptobrachella">L.</tp:taxon-name-part> <tp:taxon-name-part taxon-name-part-type="species" reg="suiyangensis">suiyangensis</tp:taxon-name-part></tp:taxon-name></italic>
                  </td><td rowspan="1" colspan="1">28.7–29.7</td><td rowspan="1" colspan="1">Yes</td><td rowspan="1" colspan="1">Rudimentary</td><td rowspan="1" colspan="1">Narrow</td><td rowspan="1" colspan="1">Yellowish creamy-white with marble texture chest and belly or with irregular light brown speckling</td><td rowspan="1" colspan="1">Shagreen with small granules</td></tr><tr><td rowspan="1" colspan="1">45</td><td rowspan="1" colspan="1">
                    <italic><tp:taxon-name><tp:taxon-name-part taxon-name-part-type="genus" reg="Leptobrachella">L.</tp:taxon-name-part> <tp:taxon-name-part taxon-name-part-type="species" reg="tadungensis">tadungensis</tp:taxon-name-part></tp:taxon-name></italic>
                  </td><td rowspan="1" colspan="1">23.3–28.2</td><td rowspan="1" colspan="1">Yes</td><td rowspan="1" colspan="1">No</td><td rowspan="1" colspan="1">No</td><td rowspan="1" colspan="1">Reddish brown with white speckling</td><td rowspan="1" colspan="1">Smooth</td></tr><tr><td rowspan="1" colspan="1">46</td><td rowspan="1" colspan="1">
                    <italic><tp:taxon-name><tp:taxon-name-part taxon-name-part-type="genus" reg="Leptobrachella">L.</tp:taxon-name-part> <tp:taxon-name-part taxon-name-part-type="species" reg="tamdil">tamdil</tp:taxon-name-part></tp:taxon-name></italic>
                  </td><td rowspan="1" colspan="1">32.3</td><td rowspan="1" colspan="1">Yes</td><td rowspan="1" colspan="1">Wide</td><td rowspan="1" colspan="1">Wide</td><td rowspan="1" colspan="1">White</td><td rowspan="1" colspan="1">Weakly tuberculate</td></tr><tr><td rowspan="1" colspan="1">47</td><td rowspan="1" colspan="1">
                    <italic><tp:taxon-name><tp:taxon-name-part taxon-name-part-type="genus" reg="Leptobrachella">L.</tp:taxon-name-part> <tp:taxon-name-part taxon-name-part-type="species" reg="tengchongense">tengchongense</tp:taxon-name-part></tp:taxon-name></italic>
                  </td><td rowspan="1" colspan="1">23.9–26.0</td><td rowspan="1" colspan="1">Yes</td><td rowspan="1" colspan="1">Rudimentary</td><td rowspan="1" colspan="1">Narrow</td><td rowspan="1" colspan="1">White with dark brown blotches</td><td rowspan="1" colspan="1">Shagreened with small tubercles</td></tr><tr><td rowspan="1" colspan="1">48</td><td rowspan="1" colspan="1">
                    <italic><tp:taxon-name><tp:taxon-name-part taxon-name-part-type="genus" reg="Leptobrachella">L.</tp:taxon-name-part> <tp:taxon-name-part taxon-name-part-type="species" reg="tuberosa">tuberosa</tp:taxon-name-part></tp:taxon-name></italic>
                  </td><td rowspan="1" colspan="1">24.4–29.5</td><td rowspan="1" colspan="1">No</td><td rowspan="1" colspan="1">Rudimentary</td><td rowspan="1" colspan="1">No</td><td rowspan="1" colspan="1">White with small grey spots/streaks</td><td rowspan="1" colspan="1">Highly tuberculate</td></tr><tr><td rowspan="1" colspan="1">49</td><td rowspan="1" colspan="1">
                    <italic><tp:taxon-name><tp:taxon-name-part taxon-name-part-type="genus" reg="Leptobrachella">L.</tp:taxon-name-part> <tp:taxon-name-part taxon-name-part-type="species" reg="ventripunctata">ventripunctata</tp:taxon-name-part></tp:taxon-name></italic>
                  </td><td rowspan="1" colspan="1">25.5–28.0</td><td rowspan="1" colspan="1">Yes</td><td rowspan="1" colspan="1">Rudimentary</td><td rowspan="1" colspan="1">No</td><td rowspan="1" colspan="1">Chest and belly with dark brown spots</td><td rowspan="1" colspan="1">Longitudinal skin ridges</td></tr><tr><td rowspan="1" colspan="1">50</td><td rowspan="1" colspan="1">
                    <italic><tp:taxon-name><tp:taxon-name-part taxon-name-part-type="genus" reg="Leptobrachella">L.</tp:taxon-name-part> <tp:taxon-name-part taxon-name-part-type="species" reg="wuhuangmontis">wuhuangmontis</tp:taxon-name-part></tp:taxon-name></italic>
                  </td><td rowspan="1" colspan="1">25.6–30.0</td><td rowspan="1" colspan="1">Yes</td><td rowspan="1" colspan="1">Rudimentary</td><td rowspan="1" colspan="1">Narrow</td><td rowspan="1" colspan="1">Greyish white mixed by tiny white and black dots</td><td rowspan="1" colspan="1">Rough, scattered with dense conical tubercles</td></tr><tr><td rowspan="1" colspan="1">51</td><td rowspan="1" colspan="1">
                    <italic><tp:taxon-name><tp:taxon-name-part taxon-name-part-type="genus" reg="Leptobrachella">L.</tp:taxon-name-part> <tp:taxon-name-part taxon-name-part-type="species" reg="yingjiangensis">yingjiangensis</tp:taxon-name-part></tp:taxon-name></italic>
                  </td><td rowspan="1" colspan="1">25.7–27.6</td><td rowspan="1" colspan="1">Yes</td><td rowspan="1" colspan="1">Rudimentary</td><td rowspan="1" colspan="1">Wide</td><td rowspan="1" colspan="1">Creamy white with dark brown flecks on chest and margins</td><td rowspan="1" colspan="1">Shagreened with small tubercles</td></tr><tr><td rowspan="1" colspan="1">52</td><td rowspan="1" colspan="1">
                    <italic><tp:taxon-name><tp:taxon-name-part taxon-name-part-type="genus" reg="Leptobrachella">L.</tp:taxon-name-part> <tp:taxon-name-part taxon-name-part-type="species" reg="yunkaiensis">yunkaiensis</tp:taxon-name-part></tp:taxon-name></italic>
                  </td><td rowspan="1" colspan="1">25.9–29.3</td><td rowspan="1" colspan="1">Yes</td><td rowspan="1" colspan="1">Rudimentary</td><td rowspan="1" colspan="1">Wide</td><td rowspan="1" colspan="1">Belly pink with distinct or indistinct speckling</td><td rowspan="1" colspan="1">Shagreened with short skin ridges and raised warts</td></tr><tr><td rowspan="1" colspan="1">53</td><td rowspan="1" colspan="1">
                    <italic><tp:taxon-name><tp:taxon-name-part taxon-name-part-type="genus" reg="Leptobrachella">L.</tp:taxon-name-part> <tp:taxon-name-part taxon-name-part-type="species" reg="zhangyapingi">zhangyapingi</tp:taxon-name-part></tp:taxon-name></italic>
                  </td><td rowspan="1" colspan="1">45.8–52.5</td><td rowspan="1" colspan="1">No</td><td rowspan="1" colspan="1">Rudimentary</td><td rowspan="1" colspan="1">Wide</td><td rowspan="1" colspan="1">Creamy-white with white with brown</td><td rowspan="1" colspan="1">Mostly smooth with distinct tubercles</td></tr></tbody></table></table-wrap><p>By supra-axillary and ventrolateral glands present, <italic><tp:taxon-name><tp:taxon-name-part taxon-name-part-type="genus" reg="Leptobrachella">Leptobrachella</tp:taxon-name-part> <tp:taxon-name-part taxon-name-part-type="species" reg="chishuiensis">chishuiensis</tp:taxon-name-part></tp:taxon-name></italic> sp. nov. differs from <italic><tp:taxon-name><tp:taxon-name-part taxon-name-part-type="genus" reg="Leptobrachella">L.</tp:taxon-name-part> <tp:taxon-name-part taxon-name-part-type="species" reg="arayai">arayai</tp:taxon-name-part></tp:taxon-name></italic>, <italic><tp:taxon-name><tp:taxon-name-part taxon-name-part-type="genus" reg="Leptobrachella">L.</tp:taxon-name-part> <tp:taxon-name-part taxon-name-part-type="species" reg="dringi">dringi</tp:taxon-name-part></tp:taxon-name></italic>, <italic><tp:taxon-name><tp:taxon-name-part taxon-name-part-type="genus" reg="Leptobrachella">L.</tp:taxon-name-part> <tp:taxon-name-part taxon-name-part-type="species" reg="fritinniens">fritinniens</tp:taxon-name-part></tp:taxon-name></italic>, <italic><tp:taxon-name><tp:taxon-name-part taxon-name-part-type="genus" reg="Leptobrachella">L.</tp:taxon-name-part> <tp:taxon-name-part taxon-name-part-type="species" reg="gracilis">gracilis</tp:taxon-name-part></tp:taxon-name></italic>, <italic><tp:taxon-name><tp:taxon-name-part taxon-name-part-type="genus" reg="Leptobrachella">L.</tp:taxon-name-part> <tp:taxon-name-part taxon-name-part-type="species" reg="hamidi">hamidi</tp:taxon-name-part></tp:taxon-name></italic>, <italic><tp:taxon-name><tp:taxon-name-part taxon-name-part-type="genus" reg="Leptobrachella">L.</tp:taxon-name-part> <tp:taxon-name-part taxon-name-part-type="species" reg="heteropus">heteropus</tp:taxon-name-part></tp:taxon-name></italic>, <italic><tp:taxon-name><tp:taxon-name-part taxon-name-part-type="genus" reg="Leptobrachella">L.</tp:taxon-name-part> <tp:taxon-name-part taxon-name-part-type="species" reg="kajangensis">kajangensis</tp:taxon-name-part></tp:taxon-name></italic>, <italic><tp:taxon-name><tp:taxon-name-part taxon-name-part-type="genus" reg="Leptobrachella">L.</tp:taxon-name-part> <tp:taxon-name-part taxon-name-part-type="species" reg="kecil">kecil</tp:taxon-name-part></tp:taxon-name></italic>, <italic><tp:taxon-name><tp:taxon-name-part taxon-name-part-type="genus" reg="Leptobrachella">L.</tp:taxon-name-part> <tp:taxon-name-part taxon-name-part-type="species" reg="marmorata">marmorata</tp:taxon-name-part></tp:taxon-name></italic>, <italic><tp:taxon-name><tp:taxon-name-part taxon-name-part-type="genus" reg="Leptobrachella">L.</tp:taxon-name-part> <tp:taxon-name-part taxon-name-part-type="species" reg="melanoleuca">melanoleuca</tp:taxon-name-part></tp:taxon-name></italic>, <italic><tp:taxon-name><tp:taxon-name-part taxon-name-part-type="genus" reg="Leptobrachella">L.</tp:taxon-name-part> <tp:taxon-name-part taxon-name-part-type="species" reg="maura">maura</tp:taxon-name-part></tp:taxon-name></italic>, <italic><tp:taxon-name><tp:taxon-name-part taxon-name-part-type="genus" reg="Leptobrachella">L.</tp:taxon-name-part> <tp:taxon-name-part taxon-name-part-type="species" reg="picta">picta</tp:taxon-name-part></tp:taxon-name></italic>, <italic><tp:taxon-name><tp:taxon-name-part taxon-name-part-type="genus" reg="Leptobrachella">L.</tp:taxon-name-part> <tp:taxon-name-part taxon-name-part-type="species" reg="platycephala">platycephala</tp:taxon-name-part></tp:taxon-name></italic>, <italic><tp:taxon-name><tp:taxon-name-part taxon-name-part-type="genus" reg="Leptobrachella">L.</tp:taxon-name-part> <tp:taxon-name-part taxon-name-part-type="species" reg="sabahmontana">sabahmontana</tp:taxon-name-part></tp:taxon-name></italic>, and <italic><tp:taxon-name><tp:taxon-name-part taxon-name-part-type="genus" reg="Leptobrachella">L.</tp:taxon-name-part> <tp:taxon-name-part taxon-name-part-type="species" reg="sola">sola</tp:taxon-name-part></tp:taxon-name></italic> (vs. absent in the latter).</p><p>By having black spots on ﬂanks, <italic><tp:taxon-name><tp:taxon-name-part taxon-name-part-type="genus" reg="Leptobrachella">Leptobrachella</tp:taxon-name-part> <tp:taxon-name-part taxon-name-part-type="species" reg="chishuiensis">chishuiensis</tp:taxon-name-part></tp:taxon-name></italic> sp. nov. differs from <italic><tp:taxon-name><tp:taxon-name-part taxon-name-part-type="genus" reg="Leptobrachella">L.</tp:taxon-name-part> <tp:taxon-name-part taxon-name-part-type="species" reg="aerea">aerea</tp:taxon-name-part></tp:taxon-name></italic>, <italic><tp:taxon-name><tp:taxon-name-part taxon-name-part-type="genus" reg="Leptobrachella">L.</tp:taxon-name-part> <tp:taxon-name-part taxon-name-part-type="species" reg="botsfordi">botsfordi</tp:taxon-name-part></tp:taxon-name></italic>, <italic><tp:taxon-name><tp:taxon-name-part taxon-name-part-type="genus" reg="Leptobrachella">L.</tp:taxon-name-part> <tp:taxon-name-part taxon-name-part-type="species" reg="frthi">frthi</tp:taxon-name-part></tp:taxon-name></italic>, and <italic><tp:taxon-name><tp:taxon-name-part taxon-name-part-type="genus" reg="Leptobrachella">L.</tp:taxon-name-part> <tp:taxon-name-part taxon-name-part-type="species" reg="tuberosa">tuberosa</tp:taxon-name-part></tp:taxon-name></italic> (vs. lacking in the latter).</p><p>By toes with rudimentary webbing, <italic><tp:taxon-name><tp:taxon-name-part taxon-name-part-type="genus" reg="Leptobrachella">Leptobrachella</tp:taxon-name-part> <tp:taxon-name-part taxon-name-part-type="species" reg="chishuiensis">chishuiensis</tp:taxon-name-part></tp:taxon-name></italic> sp. nov. differs from <italic><tp:taxon-name><tp:taxon-name-part taxon-name-part-type="genus" reg="Leptobrachella">L.</tp:taxon-name-part> <tp:taxon-name-part taxon-name-part-type="species" reg="kalonensis">kalonensis</tp:taxon-name-part></tp:taxon-name></italic> and <italic><tp:taxon-name><tp:taxon-name-part taxon-name-part-type="genus" reg="Leptobrachella">L.</tp:taxon-name-part> <tp:taxon-name-part taxon-name-part-type="species" reg="oshanensis">oshanensis</tp:taxon-name-part></tp:taxon-name></italic> (vs. lacking webbing on toes in the latter), and differs from <italic><tp:taxon-name><tp:taxon-name-part taxon-name-part-type="genus" reg="Leptobrachella">L.</tp:taxon-name-part> <tp:taxon-name-part taxon-name-part-type="species" reg="pelodytoides">pelodytoides</tp:taxon-name-part></tp:taxon-name></italic> (vs. toes with wide webbing in the latter).</p><p>By having shallow lateral fringes on toes, <italic><tp:taxon-name><tp:taxon-name-part taxon-name-part-type="genus" reg="Leptobrachella">Leptobrachella</tp:taxon-name-part> <tp:taxon-name-part taxon-name-part-type="species" reg="chishuiensis">chishuiensis</tp:taxon-name-part></tp:taxon-name></italic> sp. nov. differs from <italic><tp:taxon-name><tp:taxon-name-part taxon-name-part-type="genus" reg="Leptobrachella">L.</tp:taxon-name-part> <tp:taxon-name-part taxon-name-part-type="species" reg="aerea">aerea</tp:taxon-name-part></tp:taxon-name></italic>, <italic><tp:taxon-name><tp:taxon-name-part taxon-name-part-type="genus" reg="Leptobrachella">L.</tp:taxon-name-part> <tp:taxon-name-part taxon-name-part-type="species" reg="frthi">frthi</tp:taxon-name-part></tp:taxon-name></italic>, <italic><tp:taxon-name><tp:taxon-name-part taxon-name-part-type="genus" reg="Leptobrachella">L.</tp:taxon-name-part> <tp:taxon-name-part taxon-name-part-type="species" reg="liui">liui</tp:taxon-name-part></tp:taxon-name></italic>, and <italic><tp:taxon-name><tp:taxon-name-part taxon-name-part-type="genus" reg="Leptobrachella">L.</tp:taxon-name-part> <tp:taxon-name-part taxon-name-part-type="species" reg="yunkaiensis">yunkaiensis</tp:taxon-name-part></tp:taxon-name></italic> (vs. having prominently wide lateral fringes on toes in the latter), and differs from <italic><tp:taxon-name><tp:taxon-name-part taxon-name-part-type="genus" reg="Leptobrachella">L.</tp:taxon-name-part> <tp:taxon-name-part taxon-name-part-type="species" reg="kalonensis">kalonensis</tp:taxon-name-part></tp:taxon-name></italic>, <italic><tp:taxon-name><tp:taxon-name-part taxon-name-part-type="genus" reg="Leptobrachella">L.</tp:taxon-name-part> <tp:taxon-name-part taxon-name-part-type="species" reg="macrops">macrops</tp:taxon-name-part></tp:taxon-name></italic>, <italic><tp:taxon-name><tp:taxon-name-part taxon-name-part-type="genus" reg="Leptobrachella">L.</tp:taxon-name-part> <tp:taxon-name-part taxon-name-part-type="species" reg="minima">minima</tp:taxon-name-part></tp:taxon-name></italic>, <italic><tp:taxon-name><tp:taxon-name-part taxon-name-part-type="genus" reg="Leptobrachella">L.</tp:taxon-name-part> <tp:taxon-name-part taxon-name-part-type="species" reg="nyx">nyx</tp:taxon-name-part></tp:taxon-name></italic>, <italic><tp:taxon-name><tp:taxon-name-part taxon-name-part-type="genus" reg="Leptobrachella">L.</tp:taxon-name-part> <tp:taxon-name-part taxon-name-part-type="species" reg="oshanensis">oshanensis</tp:taxon-name-part></tp:taxon-name></italic>, <italic><tp:taxon-name><tp:taxon-name-part taxon-name-part-type="genus" reg="Leptobrachella">L.</tp:taxon-name-part> <tp:taxon-name-part taxon-name-part-type="species" reg="pyrrhops">pyrrhops</tp:taxon-name-part></tp:taxon-name></italic>, and <italic><tp:taxon-name><tp:taxon-name-part taxon-name-part-type="genus" reg="Leptobrachella">L.</tp:taxon-name-part> <tp:taxon-name-part taxon-name-part-type="species" reg="tuberosa">tuberosa</tp:taxon-name-part></tp:taxon-name></italic> (vs. lacking lateral fringes on toes in the latter).</p><p>By having dorsal surface shagreened and granular, lacking enlarge tubercles or warts, <italic><tp:taxon-name><tp:taxon-name-part taxon-name-part-type="genus" reg="Leptobrachella">Leptobrachella</tp:taxon-name-part> <tp:taxon-name-part taxon-name-part-type="species" reg="chishuiensis">chishuiensis</tp:taxon-name-part></tp:taxon-name></italic> sp. nov. differs from the following species: <italic><tp:taxon-name><tp:taxon-name-part taxon-name-part-type="genus" reg="Leptobrachella">L.</tp:taxon-name-part> <tp:taxon-name-part taxon-name-part-type="species" reg="bourreti">bourreti</tp:taxon-name-part></tp:taxon-name></italic> (dorsum smooth with small warts), <italic><tp:taxon-name><tp:taxon-name-part taxon-name-part-type="genus" reg="Leptobrachella">L.</tp:taxon-name-part> <tp:taxon-name-part taxon-name-part-type="species" reg="fuliginosa">fuliginosa</tp:taxon-name-part></tp:taxon-name></italic> (dorsum smooth with fine tubercles), <italic><tp:taxon-name><tp:taxon-name-part taxon-name-part-type="genus" reg="Leptobrachella">L.</tp:taxon-name-part> <tp:taxon-name-part taxon-name-part-type="species" reg="liui">liui</tp:taxon-name-part></tp:taxon-name></italic> (dorsum with round tubercles), <italic><tp:taxon-name><tp:taxon-name-part taxon-name-part-type="genus" reg="Leptobrachella">L.</tp:taxon-name-part> <tp:taxon-name-part taxon-name-part-type="species" reg="macrops">macrops</tp:taxon-name-part></tp:taxon-name></italic> (dorsum roughly granular with large tubercles), <italic><tp:taxon-name><tp:taxon-name-part taxon-name-part-type="genus" reg="Leptobrachella">L.</tp:taxon-name-part> <tp:taxon-name-part taxon-name-part-type="species" reg="maoershanensis">maoershanensis</tp:taxon-name-part></tp:taxon-name></italic> (dorsum shagreened with tubercles), <italic><tp:taxon-name><tp:taxon-name-part taxon-name-part-type="genus" reg="Leptobrachella">L.</tp:taxon-name-part> <tp:taxon-name-part taxon-name-part-type="species" reg="minima">minima</tp:taxon-name-part></tp:taxon-name></italic> (dorsum smooth), <italic><tp:taxon-name><tp:taxon-name-part taxon-name-part-type="genus" reg="Leptobrachella">L.</tp:taxon-name-part> <tp:taxon-name-part taxon-name-part-type="species" reg="nyx">nyx</tp:taxon-name-part></tp:taxon-name></italic> (dorsum with round tubercles), <italic><tp:taxon-name><tp:taxon-name-part taxon-name-part-type="genus" reg="Leptobrachella">L.</tp:taxon-name-part> <tp:taxon-name-part taxon-name-part-type="species" reg="pelodytoides">pelodytoides</tp:taxon-name-part></tp:taxon-name></italic> (dorsum with small, smooth warts), <italic><tp:taxon-name><tp:taxon-name-part taxon-name-part-type="genus" reg="Leptobrachella">L.</tp:taxon-name-part> <tp:taxon-name-part taxon-name-part-type="species" reg="tamdil">tamdil</tp:taxon-name-part></tp:taxon-name></italic> (dorsum weakly tuberculate, with low, oval tubercles), <italic><tp:taxon-name><tp:taxon-name-part taxon-name-part-type="genus" reg="Leptobrachella">L.</tp:taxon-name-part> <tp:taxon-name-part taxon-name-part-type="species" reg="tuberosa">tuberosa</tp:taxon-name-part></tp:taxon-name></italic> (dorsum higly tuberculate), <italic><tp:taxon-name><tp:taxon-name-part taxon-name-part-type="genus" reg="Leptobrachella">L.</tp:taxon-name-part> <tp:taxon-name-part taxon-name-part-type="species" reg="yunkaiensis">yunkaiensis</tp:taxon-name-part></tp:taxon-name></italic> (dorsum with raised warts), and <italic><tp:taxon-name><tp:taxon-name-part taxon-name-part-type="genus" reg="Leptobrachella">L.</tp:taxon-name-part> <tp:taxon-name-part taxon-name-part-type="species" reg="wuhuangmontis">wuhuangmontis</tp:taxon-name-part></tp:taxon-name></italic> (dorsum rough with conical tubercles).</p><p>By the finger II &lt; I, <italic><tp:taxon-name><tp:taxon-name-part taxon-name-part-type="genus" reg="Leptobrachella">Leptobrachella</tp:taxon-name-part> <tp:taxon-name-part taxon-name-part-type="species" reg="chishuiensis">chishuiensis</tp:taxon-name-part></tp:taxon-name></italic> sp. nov. differs from <italic><tp:taxon-name><tp:taxon-name-part taxon-name-part-type="genus" reg="Leptobrachella">L.</tp:taxon-name-part> <tp:taxon-name-part taxon-name-part-type="species" reg="tamdil">tamdil</tp:taxon-name-part></tp:taxon-name></italic> (vs. II &gt; I in the latter).</p><p>By head length slightly longer than wide, <italic><tp:taxon-name><tp:taxon-name-part taxon-name-part-type="genus" reg="Leptobrachella">Leptobrachella</tp:taxon-name-part> <tp:taxon-name-part taxon-name-part-type="species" reg="chishuiensis">chishuiensis</tp:taxon-name-part></tp:taxon-name></italic> sp. nov. differs from <italic><tp:taxon-name><tp:taxon-name-part taxon-name-part-type="genus" reg="Leptobrachella">L.</tp:taxon-name-part> <tp:taxon-name-part taxon-name-part-type="species" reg="namdongensis">namdongensis</tp:taxon-name-part></tp:taxon-name></italic> (vs. head wider than long in the latter).</p><p>Six <italic><tp:taxon-name><tp:taxon-name-part taxon-name-part-type="genus" reg="Leptobrachella">Leptobrachella</tp:taxon-name-part></tp:taxon-name></italic> species were reported to be distributed in Guizhou Province, China, they are: <italic><tp:taxon-name><tp:taxon-name-part taxon-name-part-type="genus" reg="Leptobrachella">L.</tp:taxon-name-part> <tp:taxon-name-part taxon-name-part-type="species" reg="liui">liui</tp:taxon-name-part></tp:taxon-name></italic>, <italic><tp:taxon-name><tp:taxon-name-part taxon-name-part-type="genus" reg="Leptobrachella">L.</tp:taxon-name-part> <tp:taxon-name-part taxon-name-part-type="species" reg="oshanensis">oshanensis</tp:taxon-name-part></tp:taxon-name></italic>, <italic><tp:taxon-name><tp:taxon-name-part taxon-name-part-type="genus" reg="Leptobrachella">L.</tp:taxon-name-part> <tp:taxon-name-part taxon-name-part-type="species" reg="purpuraventra">purpuraventra</tp:taxon-name-part></tp:taxon-name></italic>, <italic><tp:taxon-name><tp:taxon-name-part taxon-name-part-type="genus" reg="Leptobrachella">L.</tp:taxon-name-part> <tp:taxon-name-part taxon-name-part-type="species" reg="bijie">bijie</tp:taxon-name-part></tp:taxon-name></italic>, <italic><tp:taxon-name><tp:taxon-name-part taxon-name-part-type="genus" reg="Leptobrachella">L.</tp:taxon-name-part> <tp:taxon-name-part taxon-name-part-type="species" reg="ventripunctata">ventripunctata</tp:taxon-name-part></tp:taxon-name></italic>, and <italic><tp:taxon-name><tp:taxon-name-part taxon-name-part-type="genus" reg="Leptobrachella">L.</tp:taxon-name-part> <tp:taxon-name-part taxon-name-part-type="species" reg="suiyangensis">suiyangensis</tp:taxon-name-part></tp:taxon-name></italic> (<xref ref-type="bibr" rid="B21">Fei et al. 2012</xref>; <xref ref-type="bibr" rid="B37">Li et al. 2016</xref>; <xref ref-type="bibr" rid="B77">Wang et al. 2019</xref>; Luo et al. 2020). We make a comparative note between them and the new species as follows. <italic><tp:taxon-name><tp:taxon-name-part taxon-name-part-type="genus" reg="Leptobrachella">Leptobrachella</tp:taxon-name-part> <tp:taxon-name-part taxon-name-part-type="species" reg="chishuiensis">chishuiensis</tp:taxon-name-part></tp:taxon-name></italic> sp. nov. differs from <italic><tp:taxon-name><tp:taxon-name-part taxon-name-part-type="genus" reg="Leptobrachella">L.</tp:taxon-name-part> <tp:taxon-name-part taxon-name-part-type="species" reg="liui">liui</tp:taxon-name-part></tp:taxon-name></italic> by having shallow lateral fringes on toes (vs. wide lateral fringes on the toes in the latter), dorsal surface shagreened with small granules, lacking enlarge tubercles or warts (vs. dorsum with round tubercles in the latter); from <italic><tp:taxon-name><tp:taxon-name-part taxon-name-part-type="genus" reg="Leptobrachella">L.</tp:taxon-name-part> <tp:taxon-name-part taxon-name-part-type="species" reg="oshanensis">oshanensis</tp:taxon-name-part></tp:taxon-name></italic> by having rudimentary webbing on the toes (vs. lack webbing on the toes in the latter), having shallow lateral fringes on toes (vs. lacking lateral fringes on the toes in the latter), from <italic><tp:taxon-name><tp:taxon-name-part taxon-name-part-type="genus" reg="Leptobrachella">L.</tp:taxon-name-part> <tp:taxon-name-part taxon-name-part-type="species" reg="suiyangensis">suiyangensis</tp:taxon-name-part></tp:taxon-name></italic> by heels overlapping when thighs are positioned at right angles to the body (vs. just meeting in the latter), tibia-tarsal articulation reaches tympanum or tympanum to eye (vs. reaches to the anterior corner of eye in the latter); from <italic><tp:taxon-name><tp:taxon-name-part taxon-name-part-type="genus" reg="Leptobrachella">L.</tp:taxon-name-part> <tp:taxon-name-part taxon-name-part-type="species" reg="ventripunctata">ventripunctata</tp:taxon-name-part></tp:taxon-name></italic> by bigger body size (<abbrev xmlns:xlink="http://www.w3.org/1999/xlink" xlink:title="snout-vent length" id="ABBRID0ENCDK" xlink:type="simple">SVL</abbrev> 30.8–33.4 mm in adult males vs. <abbrev xmlns:xlink="http://www.w3.org/1999/xlink" xlink:title="snout-vent length" id="ABBRID0ERCDK" xlink:type="simple">SVL</abbrev> 25.5–28.0 mm in males in the latter), chest and belly without large dark brown spots (vs. with large dark brown spots in the latter).</p><p><italic><tp:taxon-name><tp:taxon-name-part taxon-name-part-type="genus" reg="Leptobrachella">Leptobrachella</tp:taxon-name-part> <tp:taxon-name-part taxon-name-part-type="species" reg="chishuiensis">chishuiensis</tp:taxon-name-part></tp:taxon-name></italic> sp. nov. is genetically closer to <italic><tp:taxon-name><tp:taxon-name-part taxon-name-part-type="genus" reg="Leptobrachella">L.</tp:taxon-name-part> <tp:taxon-name-part taxon-name-part-type="species" reg="bijie">bijie</tp:taxon-name-part></tp:taxon-name></italic> and <italic><tp:taxon-name><tp:taxon-name-part taxon-name-part-type="genus" reg="Leptobrachella">L.</tp:taxon-name-part> <tp:taxon-name-part taxon-name-part-type="species" reg="purpuraventra">purpuraventra</tp:taxon-name-part></tp:taxon-name></italic>. The new species differs from <italic><tp:taxon-name><tp:taxon-name-part taxon-name-part-type="genus" reg="Leptobrachella">L.</tp:taxon-name-part> <tp:taxon-name-part taxon-name-part-type="species" reg="bijie">bijie</tp:taxon-name-part></tp:taxon-name></italic> by the following characters: larger body size (<abbrev xmlns:xlink="http://www.w3.org/1999/xlink" xlink:title="snout-vent length" id="ABBRID0EDEDK" xlink:type="simple">SVL</abbrev> 30.8–33.4 mm in males vs. <abbrev xmlns:xlink="http://www.w3.org/1999/xlink" xlink:title="snout-vent length" id="ABBRID0EHEDK" xlink:type="simple">SVL</abbrev> 29.0–30.4 mm in males in the latter), internasal distance longer than interorbital distance (vs. equal to interorbital distance in the latter), heels overlapping (vs. just meeting in the latter), tibia-tarsal articulation reaches the tympanum or tympanum to eye (vs. reaching the region between middle of eye to anterior corner of eye in the latter), one call contains 1–4 notes (vs. 2 notes in each call in the latter), having shorter call interval (60 ± 21, <italic>N</italic> = 31 in the new species vs. 101.9 ± 6.4, <italic>N</italic> = 33 in the latter), having significantly higher value of <abbrev xmlns:xlink="http://www.w3.org/1999/xlink" xlink:title="snout-vent length" id="ABBRID0EPEDK" xlink:type="simple">SVL</abbrev> in males, and having significantly higher value of <abbrev xmlns:xlink="http://www.w3.org/1999/xlink" xlink:title="head length" id="ABBRID0ETEDK" xlink:type="simple">HDL</abbrev>, <abbrev xmlns:xlink="http://www.w3.org/1999/xlink" xlink:title="head width" id="ABBRID0EXEDK" xlink:type="simple">HDW</abbrev>, <abbrev xmlns:xlink="http://www.w3.org/1999/xlink" xlink:title="snout length" id="ABBRID0E2EDK" xlink:type="simple">SL</abbrev>, <abbrev xmlns:xlink="http://www.w3.org/1999/xlink" xlink:title="internasal distance" id="ABBRID0E6EDK" xlink:type="simple">IND</abbrev>, <abbrev xmlns:xlink="http://www.w3.org/1999/xlink" xlink:title="interorbital distance" id="ABBRID0EDFDK" xlink:type="simple">IOD</abbrev>, <abbrev xmlns:xlink="http://www.w3.org/1999/xlink" xlink:title="tympanum-eye distance" id="ABBRID0EHFDK" xlink:type="simple">TEY</abbrev>, <abbrev xmlns:xlink="http://www.w3.org/1999/xlink" xlink:title="tibia length" id="ABBRID0ELFDK" xlink:type="simple">TL</abbrev> and <abbrev xmlns:xlink="http://www.w3.org/1999/xlink" xlink:title="foot length" id="ABBRID0EPFDK" xlink:type="simple">FL</abbrev> to <abbrev xmlns:xlink="http://www.w3.org/1999/xlink" xlink:title="snout-vent length" id="ABBRID0ETFDK" xlink:type="simple">SVL</abbrev> in males (all P-values &lt; 0.05; Table <xref ref-type="table" rid="T5">5</xref>).</p><p><italic><tp:taxon-name><tp:taxon-name-part taxon-name-part-type="genus" reg="Leptobrachella">Leptobrachella</tp:taxon-name-part> <tp:taxon-name-part taxon-name-part-type="species" reg="chishuiensis">chishuiensis</tp:taxon-name-part></tp:taxon-name></italic> sp. nov. differs from <italic><tp:taxon-name><tp:taxon-name-part taxon-name-part-type="genus" reg="Leptobrachella">L.</tp:taxon-name-part> <tp:taxon-name-part taxon-name-part-type="species" reg="purpuraventra">purpuraventra</tp:taxon-name-part></tp:taxon-name></italic> by larger body size (<abbrev xmlns:xlink="http://www.w3.org/1999/xlink" xlink:title="snout-vent length" id="ABBRID0ETGDK" xlink:type="simple">SVL</abbrev> 30.8–33.4 mm in seven adult males vs. <abbrev xmlns:xlink="http://www.w3.org/1999/xlink" xlink:title="snout-vent length" id="ABBRID0EXGDK" xlink:type="simple">SVL</abbrev> 27.3–29.8 mm in eleven adult males in the latter), tibia-tarsal articulation reaches the tympanum or tympanum to eye (vs. reaching the middle of eye in the latter), the call contains 1–4 notes (vs. 2 notes in each call in the latter), having longer call duration (200 ± 67, <italic>N</italic> = 32 vs. 192.2 ± 13.0 as the longest call duration in <italic><tp:taxon-name><tp:taxon-name-part taxon-name-part-type="genus" reg="Leptobrachella">L.</tp:taxon-name-part> <tp:taxon-name-part taxon-name-part-type="species" reg="purpuraventra">purpuraventra</tp:taxon-name-part></tp:taxon-name></italic>), shorter call interval (60 ± 21, <italic>N</italic> = 31 vs. 90.8 ± 5.6, <italic>N</italic> = 20 as the shortest call interval in <italic><tp:taxon-name><tp:taxon-name-part taxon-name-part-type="genus" reg="Leptobrachella">L.</tp:taxon-name-part> <tp:taxon-name-part taxon-name-part-type="species" reg="bijie">bijie</tp:taxon-name-part></tp:taxon-name></italic>), having significantly higher value of <abbrev xmlns:xlink="http://www.w3.org/1999/xlink" xlink:title="snout-vent length" id="ABBRID0EXHDK" xlink:type="simple">SVL</abbrev> in males, and having significantly higher value of <abbrev xmlns:xlink="http://www.w3.org/1999/xlink" xlink:title="snout-vent length" id="ABBRID0E2HDK" xlink:type="simple">SVL</abbrev>, <abbrev xmlns:xlink="http://www.w3.org/1999/xlink" xlink:title="head length" id="ABBRID0E6HDK" xlink:type="simple">HDL</abbrev>,<abbrev xmlns:xlink="http://www.w3.org/1999/xlink" xlink:title="head width" id="ABBRID0EDIDK" xlink:type="simple">HDW</abbrev>, <abbrev xmlns:xlink="http://www.w3.org/1999/xlink" xlink:title="snout length" id="ABBRID0EHIDK" xlink:type="simple">SL</abbrev>, <abbrev xmlns:xlink="http://www.w3.org/1999/xlink" xlink:title="interorbital distance" id="ABBRID0ELIDK" xlink:type="simple">IOD</abbrev>, <abbrev xmlns:xlink="http://www.w3.org/1999/xlink" xlink:title="eye diameter" id="ABBRID0EPIDK" xlink:type="simple">ED</abbrev>, <abbrev xmlns:xlink="http://www.w3.org/1999/xlink" xlink:title="maximal tympanum diameter" id="ABBRID0ETIDK" xlink:type="simple">TYD</abbrev>, <abbrev xmlns:xlink="http://www.w3.org/1999/xlink" xlink:title="length of lower arm and hand" id="ABBRID0EXIDK" xlink:type="simple">LAL</abbrev>, <abbrev xmlns:xlink="http://www.w3.org/1999/xlink" xlink:title="tibia length" id="ABBRID0E2IDK" xlink:type="simple">TL</abbrev> and <abbrev xmlns:xlink="http://www.w3.org/1999/xlink" xlink:title="foot length" id="ABBRID0E6IDK" xlink:type="simple">FL</abbrev> to <abbrev xmlns:xlink="http://www.w3.org/1999/xlink" xlink:title="snout-vent length" id="ABBRID0EDJDK" xlink:type="simple">SVL</abbrev> in males (all P-values &lt; 0.05; Table <xref ref-type="table" rid="T5">5</xref>).</p><table-wrap id="T5" position="float" orientation="portrait"><label>Table 5.</label><caption><p>Morphometric comparisons between <italic><tp:taxon-name><tp:taxon-name-part taxon-name-part-type="genus" reg="Leptobrachella">Leptobrachella</tp:taxon-name-part> <tp:taxon-name-part taxon-name-part-type="species" reg="chishuiensis">chishuiensis</tp:taxon-name-part></tp:taxon-name></italic> sp. nov and its relatives. Units in mm. See abbreviations for morphometric characters in Materials and methods section.</p></caption><table id="TID0EDLDK" rules="all"><tbody><tr><td rowspan="3" colspan="1"/><td rowspan="1" colspan="3">
                    <bold><italic><tp:taxon-name><tp:taxon-name-part taxon-name-part-type="genus" reg="Leptobrachella">Leptobrachella</tp:taxon-name-part> <tp:taxon-name-part taxon-name-part-type="species" reg="chishuiensis">chishuiensis</tp:taxon-name-part></tp:taxon-name></italic> sp. nov.</bold>
                  </td><td rowspan="1" colspan="2">
                    <bold><italic><tp:taxon-name><tp:taxon-name-part taxon-name-part-type="genus" reg="Leptobrachella">L.</tp:taxon-name-part> <tp:taxon-name-part taxon-name-part-type="species" reg="bijie">bijie</tp:taxon-name-part></tp:taxon-name></italic></bold>
                  </td><td rowspan="1" colspan="2">
                    <bold><italic><tp:taxon-name><tp:taxon-name-part taxon-name-part-type="genus" reg="Leptobrachella">L.</tp:taxon-name-part> <tp:taxon-name-part taxon-name-part-type="species" reg="purpuraventra">purpuraventra</tp:taxon-name-part></tp:taxon-name></italic></bold>
                  </td><td rowspan="2" colspan="2">
                    <bold><italic>P</italic>-value from Mann-Whitney <italic>U</italic> test</bold>
                  </td></tr><tr><td rowspan="1" colspan="2">
                    <bold>Male (<italic>N</italic> = 7)</bold>
                  </td><td rowspan="1" colspan="1">
                    <bold>Female (<italic>N</italic> = 1)</bold>
                  </td><td rowspan="1" colspan="2">
                    <bold>Male (<italic>N</italic> = 8)</bold>
                  </td><td rowspan="1" colspan="2">
                    <bold>Male (<italic>N</italic> = 11)</bold>
                  </td></tr><tr><td rowspan="1" colspan="1">
                    <bold>Range</bold>
                  </td><td rowspan="1" colspan="1">
                    <bold>Mean ± SD</bold>
                  </td><td rowspan="1" colspan="1"/><td rowspan="1" colspan="1">
                    <bold>Range</bold>
                  </td><td rowspan="1" colspan="1">
                    <bold>Mean ± SD</bold>
                  </td><td rowspan="1" colspan="1">
                    <bold>Range</bold>
                  </td><td rowspan="1" colspan="1">
                    <bold>Mean ± SD</bold>
                  </td><td rowspan="1" colspan="1">
                    <bold><italic><tp:taxon-name><tp:taxon-name-part taxon-name-part-type="genus" reg="Leptobrachella">L.</tp:taxon-name-part> <tp:taxon-name-part taxon-name-part-type="species" reg="chishuiensis">chishuiensis</tp:taxon-name-part></tp:taxon-name></italic> vs. <italic><tp:taxon-name><tp:taxon-name-part taxon-name-part-type="genus" reg="Leptobrachella">L.</tp:taxon-name-part> <tp:taxon-name-part taxon-name-part-type="species" reg="bijie">bijie</tp:taxon-name-part></tp:taxon-name></italic></bold>
                  </td><td rowspan="1" colspan="1">
                    <bold><italic><tp:taxon-name><tp:taxon-name-part taxon-name-part-type="genus" reg="Leptobrachella">L.</tp:taxon-name-part> <tp:taxon-name-part taxon-name-part-type="species" reg="chishuiensis">chishuiensis</tp:taxon-name-part></tp:taxon-name></italic> vs. <italic><tp:taxon-name><tp:taxon-name-part taxon-name-part-type="genus" reg="Leptobrachella">L.</tp:taxon-name-part> <tp:taxon-name-part taxon-name-part-type="species" reg="purpuraventra">purpuraventra</tp:taxon-name-part></tp:taxon-name></italic></bold>
                  </td></tr><tr><td rowspan="1" colspan="1">
                    <abbrev xmlns:xlink="http://www.w3.org/1999/xlink" xlink:title="snout-vent length" id="ABBRID0ESQDK" xlink:type="simple">SVL</abbrev>
                  </td><td rowspan="1" colspan="1">30.8–33.4</td><td rowspan="1" colspan="1">32.1 ± 1.0</td><td rowspan="1" colspan="1">34.2</td><td rowspan="1" colspan="1">29.0–30.4</td><td rowspan="1" colspan="1">29.7 ± 0.6</td><td rowspan="1" colspan="1">27.3–29.8</td><td rowspan="1" colspan="1">28.9 ± 0.8</td><td rowspan="1" colspan="1">0.001</td><td rowspan="1" colspan="1">0.000</td></tr><tr><td rowspan="1" colspan="1">
                    <abbrev xmlns:xlink="http://www.w3.org/1999/xlink" xlink:title="head length" id="ABBRID0EWRDK" xlink:type="simple">HDL</abbrev>
                  </td><td rowspan="1" colspan="1">11.1–12.3</td><td rowspan="1" colspan="1">11.8 ± 0.4</td><td rowspan="1" colspan="1">12.7</td><td rowspan="1" colspan="1">10.0–10.6</td><td rowspan="1" colspan="1">10.2 ± 0.2</td><td rowspan="1" colspan="1">9.6–10.3</td><td rowspan="1" colspan="1">9.9 ± 0.3</td><td rowspan="1" colspan="1">0.021</td><td rowspan="1" colspan="1">0.013</td></tr><tr><td rowspan="1" colspan="1">
                    <abbrev xmlns:xlink="http://www.w3.org/1999/xlink" xlink:title="head width" id="ABBRID0E1SDK" xlink:type="simple">HDW</abbrev>
                  </td><td rowspan="1" colspan="1">10.6–11.9</td><td rowspan="1" colspan="1">11.4 ± 0.5</td><td rowspan="1" colspan="1">12.0</td><td rowspan="1" colspan="1">9.5–10.2</td><td rowspan="1" colspan="1">9.8 ± 0.3</td><td rowspan="1" colspan="1">9.3–9.8</td><td rowspan="1" colspan="1">9.6 ± 0.2</td><td rowspan="1" colspan="1">0.001</td><td rowspan="1" colspan="1">0.001</td></tr><tr><td rowspan="1" colspan="1">
                    <abbrev xmlns:xlink="http://www.w3.org/1999/xlink" xlink:title="snout length" id="ABBRID0E5TDK" xlink:type="simple">SL</abbrev>
                  </td><td rowspan="1" colspan="1">4.8–5.8</td><td rowspan="1" colspan="1">5.2 ± 0.3</td><td rowspan="1" colspan="1">5.3</td><td rowspan="1" colspan="1">4.0–4.7</td><td rowspan="1" colspan="1">4.2 ± 0.2</td><td rowspan="1" colspan="1">3.5–4.1</td><td rowspan="1" colspan="1">3.8 ± 0.2</td><td rowspan="1" colspan="1">0.002</td><td rowspan="1" colspan="1">0.000</td></tr><tr><td rowspan="1" colspan="1">
                    <abbrev xmlns:xlink="http://www.w3.org/1999/xlink" xlink:title="internasal distance" id="ABBRID0ECVDK" xlink:type="simple">IND</abbrev>
                  </td><td rowspan="1" colspan="1">3.5–3.8</td><td rowspan="1" colspan="1">3.7 ± 0.1</td><td rowspan="1" colspan="1">3.4</td><td rowspan="1" colspan="1">2.8–3.4</td><td rowspan="1" colspan="1">3.1 ± 0.2</td><td rowspan="1" colspan="1">2.7–3.5</td><td rowspan="1" colspan="1">3.1 ± 0.2</td><td rowspan="1" colspan="1">0.003</td><td rowspan="1" colspan="1">0.094</td></tr><tr><td rowspan="1" colspan="1">
                    <abbrev xmlns:xlink="http://www.w3.org/1999/xlink" xlink:title="interorbital distance" id="ABBRID0EGWDK" xlink:type="simple">IOD</abbrev>
                  </td><td rowspan="1" colspan="1">2.7–3.1</td><td rowspan="1" colspan="1">3.0 ± 0.2</td><td rowspan="1" colspan="1">2.7</td><td rowspan="1" colspan="1">2.8–3.4</td><td rowspan="1" colspan="1">3.1 ± 0.2</td><td rowspan="1" colspan="1">2.6–3.2</td><td rowspan="1" colspan="1">2.9 ± 0.2</td><td rowspan="1" colspan="1">0.008</td><td rowspan="1" colspan="1">0.016</td></tr><tr><td rowspan="1" colspan="1">
                    <abbrev xmlns:xlink="http://www.w3.org/1999/xlink" xlink:title="upper eyelid width" id="ABBRID0EKXDK" xlink:type="simple">UEW</abbrev>
                  </td><td rowspan="1" colspan="1">3.0–3.3</td><td rowspan="1" colspan="1">3.2 ± 0.1</td><td rowspan="1" colspan="1">3.0</td><td rowspan="1" colspan="1">/</td><td rowspan="1" colspan="1">/</td><td rowspan="1" colspan="1">/</td><td rowspan="1" colspan="1">/</td><td rowspan="1" colspan="1">/</td><td rowspan="1" colspan="1">/</td></tr><tr><td rowspan="1" colspan="1">
                    <abbrev xmlns:xlink="http://www.w3.org/1999/xlink" xlink:title="eye diameter" id="ABBRID0EOYDK" xlink:type="simple">ED</abbrev>
                  </td><td rowspan="1" colspan="1">4.0–5.0</td><td rowspan="1" colspan="1">4.4 ± 0.4</td><td rowspan="1" colspan="1">4.4</td><td rowspan="1" colspan="1">3.6–4.1</td><td rowspan="1" colspan="1">3.8 ± 0.2</td><td rowspan="1" colspan="1">3.1–3.6</td><td rowspan="1" colspan="1">3.4 ± 0.2</td><td rowspan="1" colspan="1">0.064</td><td rowspan="1" colspan="1">0.001</td></tr><tr><td rowspan="1" colspan="1">
                    <abbrev xmlns:xlink="http://www.w3.org/1999/xlink" xlink:title="maximal tympanum diameter" id="ABBRID0ESZDK" xlink:type="simple">TYD</abbrev>
                  </td><td rowspan="1" colspan="1">2.0–2.6</td><td rowspan="1" colspan="1">2.3 ± 0.2</td><td rowspan="1" colspan="1">2.4</td><td rowspan="1" colspan="1">1.9–2.2</td><td rowspan="1" colspan="1">2.0 ± 0.1</td><td rowspan="1" colspan="1">1.7–1.9</td><td rowspan="1" colspan="1">1.8 ± 0.1</td><td rowspan="1" colspan="1">0.247</td><td rowspan="1" colspan="1">0.000</td></tr><tr><td rowspan="1" colspan="1">
                    <abbrev xmlns:xlink="http://www.w3.org/1999/xlink" xlink:title="tympanum-eye distance" id="ABBRID0EW1DK" xlink:type="simple">TEY</abbrev>
                  </td><td rowspan="1" colspan="1">1.2–1.6</td><td rowspan="1" colspan="1">1.4±0.2</td><td rowspan="1" colspan="1">1.2</td><td rowspan="1" colspan="1">0.9–1.1</td><td rowspan="1" colspan="1">1.0 ± 0.1</td><td rowspan="1" colspan="1">1.1–1.3</td><td rowspan="1" colspan="1">1.2 ± 0.1</td><td rowspan="1" colspan="1">0.002</td><td rowspan="1" colspan="1">0.751</td></tr><tr><td rowspan="1" colspan="1">
                    <abbrev xmlns:xlink="http://www.w3.org/1999/xlink" xlink:title="length of lower arm and hand" id="ABBRID0E12DK" xlink:type="simple">LAL</abbrev>
                  </td><td rowspan="1" colspan="1">14.7–17.0</td><td rowspan="1" colspan="1">15.6 ± 0.8</td><td rowspan="1" colspan="1">16.3</td><td rowspan="1" colspan="1">14.0–14.8</td><td rowspan="1" colspan="1">14.3 ± 0.3</td><td rowspan="1" colspan="1">12.6–14.0</td><td rowspan="1" colspan="1">13.3 ± 0.4</td><td rowspan="1" colspan="1">0.643</td><td rowspan="1" colspan="1">0.016</td></tr><tr><td rowspan="1" colspan="1">
                    <abbrev xmlns:xlink="http://www.w3.org/1999/xlink" xlink:title="lower arm width" id="ABBRID0E53DK" xlink:type="simple">LW</abbrev>
                  </td><td rowspan="1" colspan="1">2.6–3.2</td><td rowspan="1" colspan="1">3.0 ± 0.2</td><td rowspan="1" colspan="1">3.3</td><td rowspan="1" colspan="1">/</td><td rowspan="1" colspan="1">/</td><td rowspan="1" colspan="1">/</td><td rowspan="1" colspan="1">/</td><td rowspan="1" colspan="1">/</td><td rowspan="1" colspan="1">/</td></tr><tr><td rowspan="1" colspan="1">
                    <abbrev xmlns:xlink="http://www.w3.org/1999/xlink" xlink:title="Maximum Likelihood" id="ABBRID0EC5DK" xlink:type="simple">ML</abbrev>
                  </td><td rowspan="1" colspan="1">7.9–8.8</td><td rowspan="1" colspan="1">8.2± 0.39</td><td rowspan="1" colspan="1">8.7</td><td rowspan="1" colspan="1">7.4–8.3</td><td rowspan="1" colspan="1">7.8 ± 0.3</td><td rowspan="1" colspan="1">7.0–7.7</td><td rowspan="1" colspan="1">7.4 ± 0.2</td><td rowspan="1" colspan="1">0.247</td><td rowspan="1" colspan="1">0.964</td></tr><tr><td rowspan="1" colspan="1">
                    <abbrev xmlns:xlink="http://www.w3.org/1999/xlink" xlink:title="first finger length" id="ABBRID0EG6DK" xlink:type="simple">FIL</abbrev>
                  </td><td rowspan="1" colspan="1">3.0–3.8</td><td rowspan="1" colspan="1">3.4 ± 0.3</td><td rowspan="1" colspan="1">3.4</td><td rowspan="1" colspan="1">/</td><td rowspan="1" colspan="1">/</td><td rowspan="1" colspan="1">/</td><td rowspan="1" colspan="1">/</td><td rowspan="1" colspan="1">/</td><td rowspan="1" colspan="1">/</td></tr><tr><td rowspan="1" colspan="1">
                    <abbrev xmlns:xlink="http://www.w3.org/1999/xlink" xlink:title="second finger length" id="ABBRID0EKAEK" xlink:type="simple">FIIL</abbrev>
                  </td><td rowspan="1" colspan="1">2.8–3.4</td><td rowspan="1" colspan="1">3.0 ± 0.2</td><td rowspan="1" colspan="1">3.0</td><td rowspan="1" colspan="1">/</td><td rowspan="1" colspan="1">/</td><td rowspan="1" colspan="1">/</td><td rowspan="1" colspan="1">/</td><td rowspan="1" colspan="1">/</td><td rowspan="1" colspan="1">/</td></tr><tr><td rowspan="1" colspan="1">
                    <abbrev xmlns:xlink="http://www.w3.org/1999/xlink" xlink:title="third finger length" id="ABBRID0EOBEK" xlink:type="simple">FIIIL</abbrev>
                  </td><td rowspan="1" colspan="1">4.9–5.5</td><td rowspan="1" colspan="1">5.1 ± 0.2</td><td rowspan="1" colspan="1">5.6</td><td rowspan="1" colspan="1">/</td><td rowspan="1" colspan="1">/</td><td rowspan="1" colspan="1">/</td><td rowspan="1" colspan="1">/</td><td rowspan="1" colspan="1">/</td><td rowspan="1" colspan="1">/</td></tr><tr><td rowspan="1" colspan="1">
                    <abbrev xmlns:xlink="http://www.w3.org/1999/xlink" xlink:title="fourth finger length" id="ABBRID0ESCEK" xlink:type="simple">FIVL</abbrev>
                  </td><td rowspan="1" colspan="1">2.9–3.5</td><td rowspan="1" colspan="1">3.2 ± 0.2</td><td rowspan="1" colspan="1">3.3</td><td rowspan="1" colspan="1">/</td><td rowspan="1" colspan="1">/</td><td rowspan="1" colspan="1">/</td><td rowspan="1" colspan="1">/</td><td rowspan="1" colspan="1">/</td><td rowspan="1" colspan="1">/</td></tr><tr><td rowspan="1" colspan="1">
                    <abbrev xmlns:xlink="http://www.w3.org/1999/xlink" xlink:title="hindlimb length" id="ABBRID0EWDEK" xlink:type="simple">HLL</abbrev>
                  </td><td rowspan="1" colspan="1">43.3–49.7</td><td rowspan="1" colspan="1">49.7 ± 2.7</td><td rowspan="1" colspan="1">49.4</td><td rowspan="1" colspan="1">43.0–45.5</td><td rowspan="1" colspan="1">43.7 ± 0.8</td><td rowspan="1" colspan="1">39.0–44.6</td><td rowspan="1" colspan="1">41.4 ± 2.2</td><td rowspan="1" colspan="1">0.487</td><td rowspan="1" colspan="1">0.113</td></tr><tr><td rowspan="1" colspan="1">
                    <abbrev xmlns:xlink="http://www.w3.org/1999/xlink" xlink:title="thigh length" id="ABBRID0E1EEK" xlink:type="simple">THL</abbrev>
                  </td><td rowspan="1" colspan="1">13.7–17.1</td><td rowspan="1" colspan="1">15.1 ± 1.2</td><td rowspan="1" colspan="1">15.3</td><td rowspan="1" colspan="1">/</td><td rowspan="1" colspan="1">/</td><td rowspan="1" colspan="1">/</td><td rowspan="1" colspan="1">/</td><td rowspan="1" colspan="1">/</td><td rowspan="1" colspan="1">/</td></tr><tr><td rowspan="1" colspan="1">
                    <abbrev xmlns:xlink="http://www.w3.org/1999/xlink" xlink:title="maximal tibia width" id="ABBRID0E5FEK" xlink:type="simple">TW</abbrev>
                  </td><td rowspan="1" colspan="1">3.3–4.3</td><td rowspan="1" colspan="1">3.8 ± 0.4</td><td rowspan="1" colspan="1">4.2</td><td rowspan="1" colspan="1">/</td><td rowspan="1" colspan="1">/</td><td rowspan="1" colspan="1">/</td><td rowspan="1" colspan="1">/</td><td rowspan="1" colspan="1">/</td><td rowspan="1" colspan="1">/</td></tr><tr><td rowspan="1" colspan="1">
                    <abbrev xmlns:xlink="http://www.w3.org/1999/xlink" xlink:title="tibia length" id="ABBRID0ECHEK" xlink:type="simple">TL</abbrev>
                  </td><td rowspan="1" colspan="1">14.9–16.8</td><td rowspan="1" colspan="1">15.6 ± 0.6</td><td rowspan="1" colspan="1">16.0</td><td rowspan="1" colspan="1">13.5–14.4</td><td rowspan="1" colspan="1">13. ± 0.3</td><td rowspan="1" colspan="1">12.5–14.0</td><td rowspan="1" colspan="1">13.1 ± 0.5</td><td rowspan="1" colspan="1">0.005</td><td rowspan="1" colspan="1">0.001</td></tr><tr><td rowspan="1" colspan="1">
                    <abbrev xmlns:xlink="http://www.w3.org/1999/xlink" xlink:title="length of foot and tarsus" id="ABBRID0EGIEK" xlink:type="simple">TFL</abbrev>
                  </td><td rowspan="1" colspan="1">20.9–22.3</td><td rowspan="1" colspan="1">21.7 ± 0.6</td><td rowspan="1" colspan="1">22.2</td><td rowspan="1" colspan="1">/</td><td rowspan="1" colspan="1">/</td><td rowspan="1" colspan="1">/</td><td rowspan="1" colspan="1">/</td><td rowspan="1" colspan="1">/</td><td rowspan="1" colspan="1">/</td></tr><tr><td rowspan="1" colspan="1">
                    <abbrev xmlns:xlink="http://www.w3.org/1999/xlink" xlink:title="foot length" id="ABBRID0EKJEK" xlink:type="simple">FL</abbrev>
                  </td><td rowspan="1" colspan="1">14.4–15.9</td><td rowspan="1" colspan="1">15.1 ± 0.5</td><td rowspan="1" colspan="1">16.3</td><td rowspan="1" colspan="1">13.0–13.8</td><td rowspan="1" colspan="1">13.3 ± 0.2</td><td rowspan="1" colspan="1">12.1–13.2</td><td rowspan="1" colspan="1">12.6 ± 0.4</td><td rowspan="1" colspan="1">0.004</td><td rowspan="1" colspan="1">0.000</td></tr></tbody></table></table-wrap></tp:treatment-sec><tp:treatment-sec sec-type="ecology" id="SECID0EJKEK"><title>Ecology.</title><p><italic><tp:taxon-name><tp:taxon-name-part taxon-name-part-type="genus" reg="Leptobrachella">Leptobrachella</tp:taxon-name-part> <tp:taxon-name-part taxon-name-part-type="species" reg="chishuiensis">chishuiensis</tp:taxon-name-part></tp:taxon-name></italic> sp. nov. is known from the type locality, Chishui National Nature Reserve (28.383333–28.45N, 105.05–109.75E), Chishui City, Guizhou Province, China at elevations between 270–604 m a. s. l. This new species is found in bamboo forest nearby the streams (Fig. <xref ref-type="fig" rid="F8">8</xref>), and four sympatric amphibian species, i.e. <italic><tp:taxon-name><tp:taxon-name-part taxon-name-part-type="genus" reg="Megophrys">Megophrys</tp:taxon-name-part> <tp:taxon-name-part taxon-name-part-type="species" reg="omeimontis">omeimontis</tp:taxon-name-part></tp:taxon-name></italic>, <italic><tp:taxon-name><tp:taxon-name-part taxon-name-part-type="genus" reg="Odorrana">Odorrana</tp:taxon-name-part> <tp:taxon-name-part taxon-name-part-type="species" reg="margaratae">margaratae</tp:taxon-name-part></tp:taxon-name></italic> (Liu, 1950), <italic><tp:taxon-name><tp:taxon-name-part taxon-name-part-type="genus" reg="Zhangixalus">Zhangixalus</tp:taxon-name-part> <tp:taxon-name-part taxon-name-part-type="species" reg="omeimontis">omeimontis</tp:taxon-name-part></tp:taxon-name></italic> (Stejneger, 1924), and <italic><tp:taxon-name><tp:taxon-name-part taxon-name-part-type="genus" reg="Rana">Rana</tp:taxon-name-part> <tp:taxon-name-part taxon-name-part-type="species" reg="omeimontis">omeimontis</tp:taxon-name-part></tp:taxon-name></italic> Ye &amp; Fei, 1993 were found nearby.</p><fig id="F8" position="float" orientation="portrait"><object-id xmlns:xlink="http://www.w3.org/1999/xlink" content-type="doi" xlink:type="simple">10.3897/zookeys.943.51572.figure8</object-id><object-id xmlns:xlink="http://www.w3.org/1999/xlink" content-type="arpha" xlink:type="simple">17525689-ED25-539F-BE5D-F50591C3EDC4</object-id><label>Figure 8.</label><caption><p>Habitats of <italic><tp:taxon-name><tp:taxon-name-part taxon-name-part-type="genus" reg="Leptobrachella">Leptobrachella</tp:taxon-name-part> <tp:taxon-name-part taxon-name-part-type="species" reg="chishuiensis">chishuiensis</tp:taxon-name-part></tp:taxon-name></italic> sp. nov. in the type locality Chuishui National Nature Reserve, Chishui City, Guizhou Province, China <bold>A</bold> landscape of montane forests in the type locality <bold>B</bold> a mountain stream in the type locality (<italic>insert</italic> holotype CIBCS20190518047 in life in the field).</p></caption><graphic xmlns:xlink="http://www.w3.org/1999/xlink" xlink:href="zookeys-943-091-g008.jpg" position="float" orientation="portrait" xlink:type="simple" id="oo_424103.jpg"><uri content-type="original_file" xlink:type="simple">https://binary.pensoft.net/fig/424103</uri></graphic></fig></tp:treatment-sec><tp:treatment-sec sec-type="etymology" id="SECID0EINEK"><title>Etymology.</title><p>This specific name <italic><tp:taxon-name><tp:taxon-name-part taxon-name-part-type="genus" reg="Leptobrachella"/><tp:taxon-name-part taxon-name-part-type="species" reg="chishuiensis">chishuiensis</tp:taxon-name-part></tp:taxon-name></italic> refers to the distribution of this species, Chishui City, Guizhou Province, China. We propose the common English name “Chishui leaf litter toads” (English) and its Chinese as “Chi Shui Zhang Tu Chan (赤水掌突蟾)”.</p></tp:treatment-sec><tp:treatment-sec><!--Section generated to contain objects referenced in tp:taxon-treatment.--><table-wrap id="T1" position="float" orientation="portrait"><label>Table 1.</label><caption><p>Information for samples used in molecular phylogenetic analyses in this study.</p></caption><table id="TID0E63AI" rules="all"><tbody><tr><th rowspan="1" colspan="1">ID</th><th rowspan="1" colspan="1">Species</th><th rowspan="1" colspan="1">Voucher</th><th rowspan="1" colspan="1">Locality</th><th rowspan="1" colspan="1">GenBank accession number</th></tr><tr><td rowspan="1" colspan="1">1</td><td rowspan="1" colspan="1"><italic><tp:taxon-name><tp:taxon-name-part taxon-name-part-type="genus" reg="Leptobrachella">Leptobrachella</tp:taxon-name-part> <tp:taxon-name-part taxon-name-part-type="species" reg="chishuiensis">chishuiensis</tp:taxon-name-part></tp:taxon-name></italic> sp. nov.</td><td rowspan="1" colspan="1">CIBCS20190518047</td><td rowspan="1" colspan="1">Chishui National Nature Reserve, Chishui City, Guizhou Province, China</td><td rowspan="1" colspan="1">
                <ext-link xmlns:xlink="http://www.w3.org/1999/xlink" ext-link-type="gen" xlink:href="MT117053" xlink:type="simple">MT117053</ext-link>
              </td></tr><tr><td rowspan="1" colspan="1">2</td><td rowspan="1" colspan="1"><italic><tp:taxon-name><tp:taxon-name-part taxon-name-part-type="genus" reg="Leptobrachella">Leptobrachella</tp:taxon-name-part> <tp:taxon-name-part taxon-name-part-type="species" reg="chishuiensis">chishuiensis</tp:taxon-name-part></tp:taxon-name></italic> sp. nov.</td><td rowspan="1" colspan="1">CIBCS20190518042</td><td rowspan="1" colspan="1">Chishui National Nature Reserve, Chishui City, Guizhou Province, China</td><td rowspan="1" colspan="1">
                <ext-link xmlns:xlink="http://www.w3.org/1999/xlink" ext-link-type="gen" xlink:href="MT117054" xlink:type="simple">MT117054</ext-link>
              </td></tr><tr><td rowspan="1" colspan="1">3</td><td rowspan="1" colspan="1"><italic><tp:taxon-name><tp:taxon-name-part taxon-name-part-type="genus" reg="Leptobrachella">Leptobrachella</tp:taxon-name-part> <tp:taxon-name-part taxon-name-part-type="species" reg="chishuiensis">chishuiensis</tp:taxon-name-part></tp:taxon-name></italic> sp. nov.</td><td rowspan="1" colspan="1">CIBCS20190518043</td><td rowspan="1" colspan="1">Chishui National Nature Reserve, Chishui City, Guizhou Province, China</td><td rowspan="1" colspan="1">
                <ext-link xmlns:xlink="http://www.w3.org/1999/xlink" ext-link-type="gen" xlink:href="MT117055" xlink:type="simple">MT117055</ext-link>
              </td></tr><tr><td rowspan="1" colspan="1">4</td><td rowspan="1" colspan="1"><italic><tp:taxon-name><tp:taxon-name-part taxon-name-part-type="genus" reg="Leptobrachella">Leptobrachella</tp:taxon-name-part> <tp:taxon-name-part taxon-name-part-type="species" reg="chishuiensis">chishuiensis</tp:taxon-name-part></tp:taxon-name></italic> sp. nov.</td><td rowspan="1" colspan="1">CIBCS20190518049</td><td rowspan="1" colspan="1">Chishui National Nature Reserve, Chishui City, Guizhou Province, China</td><td rowspan="1" colspan="1">
                <ext-link xmlns:xlink="http://www.w3.org/1999/xlink" ext-link-type="gen" xlink:href="MT117056" xlink:type="simple">MT117056</ext-link>
              </td></tr><tr><td rowspan="1" colspan="1">5</td><td rowspan="1" colspan="1"><italic><tp:taxon-name><tp:taxon-name-part taxon-name-part-type="genus" reg="Leptobrachella">Leptobrachella</tp:taxon-name-part> <tp:taxon-name-part taxon-name-part-type="species" reg="chishuiensis">chishuiensis</tp:taxon-name-part></tp:taxon-name></italic> sp. nov.</td><td rowspan="1" colspan="1">CIBCS20190518046</td><td rowspan="1" colspan="1">Chishui National Nature Reserve, Chishui City, Guizhou Province, China</td><td rowspan="1" colspan="1">
                <ext-link xmlns:xlink="http://www.w3.org/1999/xlink" ext-link-type="gen" xlink:href="MT117057" xlink:type="simple">MT117057</ext-link>
              </td></tr><tr><td rowspan="1" colspan="1">6</td><td rowspan="1" colspan="1"><italic><tp:taxon-name><tp:taxon-name-part taxon-name-part-type="genus" reg="Leptobrachella">Leptobrachella</tp:taxon-name-part> <tp:taxon-name-part taxon-name-part-type="species" reg="chishuiensis">chishuiensis</tp:taxon-name-part></tp:taxon-name></italic> sp. nov.</td><td rowspan="1" colspan="1">CIBCS20190518045</td><td rowspan="1" colspan="1">Chishui National Nature Reserve, Chishui City, Guizhou Province, China</td><td rowspan="1" colspan="1">
                <ext-link xmlns:xlink="http://www.w3.org/1999/xlink" ext-link-type="gen" xlink:href="MT117058" xlink:type="simple">MT117058</ext-link>
              </td></tr><tr><td rowspan="1" colspan="1">7</td><td rowspan="1" colspan="1"><italic><tp:taxon-name><tp:taxon-name-part taxon-name-part-type="genus" reg="Leptobrachella">Leptobrachella</tp:taxon-name-part> <tp:taxon-name-part taxon-name-part-type="species" reg="chishuiensis">chishuiensis</tp:taxon-name-part></tp:taxon-name></italic> sp. nov.</td><td rowspan="1" colspan="1">CIBCS20190518044</td><td rowspan="1" colspan="1">Chishui National Nature Reserve, Chishui City, Guizhou Province, China</td><td rowspan="1" colspan="1">
                <ext-link xmlns:xlink="http://www.w3.org/1999/xlink" ext-link-type="gen" xlink:href="MT330118" xlink:type="simple">MT330118</ext-link>
              </td></tr><tr><td rowspan="1" colspan="1">8</td><td rowspan="1" colspan="1"><italic><tp:taxon-name><tp:taxon-name-part taxon-name-part-type="genus" reg="Leptobrachella">Leptobrachella</tp:taxon-name-part> <tp:taxon-name-part taxon-name-part-type="species" reg="chishuiensis">chishuiensis</tp:taxon-name-part></tp:taxon-name></italic> sp. nov.</td><td rowspan="1" colspan="1">CIBCS20190518048</td><td rowspan="1" colspan="1">Chishui National Nature Reserve, Chishui City, Guizhou Province, China</td><td rowspan="1" colspan="1">
                <ext-link xmlns:xlink="http://www.w3.org/1999/xlink" ext-link-type="gen" xlink:href="MT330119" xlink:type="simple">MT330119</ext-link>
              </td></tr><tr><td rowspan="1" colspan="1">9</td><td rowspan="1" colspan="1">
                <italic><tp:taxon-name><tp:taxon-name-part taxon-name-part-type="genus" reg="Leptobrachella">Leptobrachella</tp:taxon-name-part> <tp:taxon-name-part taxon-name-part-type="species" reg="bijie">bijie</tp:taxon-name-part></tp:taxon-name></italic>
              </td><td rowspan="1" colspan="1">SYS a007313/CIB110002</td><td rowspan="1" colspan="1">Mt. Zhaozi Nature Reserve, Bijie City, Guizhou Province, China</td><td rowspan="1" colspan="1">
                <ext-link xmlns:xlink="http://www.w3.org/1999/xlink" ext-link-type="gen" xlink:href="MK414532" xlink:type="simple">MK414532</ext-link>
              </td></tr><tr><td rowspan="1" colspan="1">10</td><td rowspan="1" colspan="1">
                <italic><tp:taxon-name><tp:taxon-name-part taxon-name-part-type="genus" reg="Leptobrachella">Leptobrachella</tp:taxon-name-part> <tp:taxon-name-part taxon-name-part-type="species" reg="bijie">bijie</tp:taxon-name-part></tp:taxon-name></italic>
              </td><td rowspan="1" colspan="1">SYS a007314</td><td rowspan="1" colspan="1">Mt. Zhaozi Nature Reserve, Bijie City, Guizhou Province, China</td><td rowspan="1" colspan="1">
                <ext-link xmlns:xlink="http://www.w3.org/1999/xlink" ext-link-type="gen" xlink:href="MK414533" xlink:type="simple">MK414533</ext-link>
              </td></tr><tr><td rowspan="1" colspan="1">11</td><td rowspan="1" colspan="1">
                <italic><tp:taxon-name><tp:taxon-name-part taxon-name-part-type="genus" reg="Leptobrachella">Leptobrachella</tp:taxon-name-part> <tp:taxon-name-part taxon-name-part-type="species" reg="bijie">bijie</tp:taxon-name-part></tp:taxon-name></italic>
              </td><td rowspan="1" colspan="1">SYS a007315</td><td rowspan="1" colspan="1">Mt. Zhaozi Nature Reserve, Bijie City, Guizhou Province, China</td><td rowspan="1" colspan="1">
                <ext-link xmlns:xlink="http://www.w3.org/1999/xlink" ext-link-type="gen" xlink:href="MK414534" xlink:type="simple">MK414534</ext-link>
              </td></tr><tr><td rowspan="1" colspan="1">12</td><td rowspan="1" colspan="1">
                <italic><tp:taxon-name><tp:taxon-name-part taxon-name-part-type="genus" reg="Leptobrachella">Leptobrachella</tp:taxon-name-part> <tp:taxon-name-part taxon-name-part-type="species" reg="purpuraventra">purpuraventra</tp:taxon-name-part></tp:taxon-name></italic>
              </td><td rowspan="1" colspan="1">SYS a007081</td><td rowspan="1" colspan="1">Wujing Nature Reserve, Bijie City, Guizhou Province, China</td><td rowspan="1" colspan="1">
                <ext-link xmlns:xlink="http://www.w3.org/1999/xlink" ext-link-type="gen" xlink:href="MK414517" xlink:type="simple">MK414517</ext-link>
              </td></tr><tr><td rowspan="1" colspan="1">13</td><td rowspan="1" colspan="1">
                <italic><tp:taxon-name><tp:taxon-name-part taxon-name-part-type="genus" reg="Leptobrachella">Leptobrachella</tp:taxon-name-part> <tp:taxon-name-part taxon-name-part-type="species" reg="purpuraventra">purpuraventra</tp:taxon-name-part></tp:taxon-name></italic>
              </td><td rowspan="1" colspan="1">SYS a007277/CIB110003</td><td rowspan="1" colspan="1">Wujing Nature Reserve, Bijie City, Guizhou Province, China</td><td rowspan="1" colspan="1">
                <ext-link xmlns:xlink="http://www.w3.org/1999/xlink" ext-link-type="gen" xlink:href="MK414518" xlink:type="simple">MK414518</ext-link>
              </td></tr><tr><td rowspan="1" colspan="1">14</td><td rowspan="1" colspan="1">
                <italic><tp:taxon-name><tp:taxon-name-part taxon-name-part-type="genus" reg="Leptobrachella">Leptobrachella</tp:taxon-name-part> <tp:taxon-name-part taxon-name-part-type="species" reg="purpuraventra">purpuraventra</tp:taxon-name-part></tp:taxon-name></italic>
              </td><td rowspan="1" colspan="1">SYS a007278</td><td rowspan="1" colspan="1">Wujing Nature Reserve, Bijie City, Guizhou Province, China</td><td rowspan="1" colspan="1">
                <ext-link xmlns:xlink="http://www.w3.org/1999/xlink" ext-link-type="gen" xlink:href="MK414519" xlink:type="simple">MK414519</ext-link>
              </td></tr><tr><td rowspan="1" colspan="1">15</td><td rowspan="1" colspan="1">
                <italic><tp:taxon-name><tp:taxon-name-part taxon-name-part-type="genus" reg="Leptobrachella">Leptobrachella</tp:taxon-name-part> <tp:taxon-name-part taxon-name-part-type="species" reg="suiyangensis">suiyangensis</tp:taxon-name-part></tp:taxon-name></italic>
              </td><td rowspan="1" colspan="1">GZNU20180606002</td><td rowspan="1" colspan="1">Huoqiuba Nature Reserve, Suiyang County, Guizhou, China</td><td rowspan="1" colspan="1">
                <ext-link xmlns:xlink="http://www.w3.org/1999/xlink" ext-link-type="gen" xlink:href="MK829648" xlink:type="simple">MK829648</ext-link>
              </td></tr><tr><td rowspan="1" colspan="1">16</td><td rowspan="1" colspan="1">
                <italic><tp:taxon-name><tp:taxon-name-part taxon-name-part-type="genus" reg="Leptobrachella">Leptobrachella</tp:taxon-name-part> <tp:taxon-name-part taxon-name-part-type="species" reg="suiyangensis">suiyangensis</tp:taxon-name-part></tp:taxon-name></italic>
              </td><td rowspan="1" colspan="1">GZNU20180606006</td><td rowspan="1" colspan="1">Huoqiuba Nature Reserve, Suiyang County, Guizhou, China</td><td rowspan="1" colspan="1">
                <ext-link xmlns:xlink="http://www.w3.org/1999/xlink" ext-link-type="gen" xlink:href="MK829649" xlink:type="simple">MK829649</ext-link>
              </td></tr><tr><td rowspan="1" colspan="1">17</td><td rowspan="1" colspan="1">
                <italic><tp:taxon-name><tp:taxon-name-part taxon-name-part-type="genus" reg="Leptobrachella">Leptobrachella</tp:taxon-name-part> <tp:taxon-name-part taxon-name-part-type="species" reg="suiyangensis">suiyangensis</tp:taxon-name-part></tp:taxon-name></italic>
              </td><td rowspan="1" colspan="1">GZNU20180606005</td><td rowspan="1" colspan="1">Huoqiuba Nature Reserve, Suiyang County, Guizhou, China</td><td rowspan="1" colspan="1">
                <ext-link xmlns:xlink="http://www.w3.org/1999/xlink" ext-link-type="gen" xlink:href="MK829650" xlink:type="simple">MK829650</ext-link>
              </td></tr><tr><td rowspan="1" colspan="1">18</td><td rowspan="1" colspan="1">
                <italic><tp:taxon-name><tp:taxon-name-part taxon-name-part-type="genus" reg="Leptobrachella">Leptobrachella</tp:taxon-name-part> <tp:taxon-name-part taxon-name-part-type="species" reg="purpura">purpura</tp:taxon-name-part></tp:taxon-name></italic>
              </td><td rowspan="1" colspan="1">SYS a006530</td><td rowspan="1" colspan="1">Yingjiang County, Yunnan Province, China</td><td rowspan="1" colspan="1">
                <ext-link xmlns:xlink="http://www.w3.org/1999/xlink" ext-link-type="gen" xlink:href="MG520354" xlink:type="simple">MG520354</ext-link>
              </td></tr><tr><td rowspan="1" colspan="1">19</td><td rowspan="1" colspan="1">
                <italic><tp:taxon-name><tp:taxon-name-part taxon-name-part-type="genus" reg="Leptobrachella">Leptobrachella</tp:taxon-name-part> <tp:taxon-name-part taxon-name-part-type="species" reg="alpina">alpina</tp:taxon-name-part></tp:taxon-name></italic>
              </td><td rowspan="1" colspan="1">KIZ046816</td><td rowspan="1" colspan="1">Huangcaoling, Yunnan Province, China</td><td rowspan="1" colspan="1">
                <ext-link xmlns:xlink="http://www.w3.org/1999/xlink" ext-link-type="gen" xlink:href="MH055866" xlink:type="simple">MH055866</ext-link>
              </td></tr><tr><td rowspan="1" colspan="1">20</td><td rowspan="1" colspan="1">
                <italic><tp:taxon-name><tp:taxon-name-part taxon-name-part-type="genus" reg="Leptobrachella">Leptobrachella</tp:taxon-name-part> <tp:taxon-name-part taxon-name-part-type="species" reg="bourreti">bourreti</tp:taxon-name-part></tp:taxon-name></italic>
              </td><td rowspan="1" colspan="1">AMS R 177673</td><td rowspan="1" colspan="1">Lao Cai Province, Vietnam</td><td rowspan="1" colspan="1">
                <ext-link xmlns:xlink="http://www.w3.org/1999/xlink" ext-link-type="gen" xlink:href="KR018124" xlink:type="simple">KR018124</ext-link>
              </td></tr><tr><td rowspan="1" colspan="1">21</td><td rowspan="1" colspan="1">
                <italic><tp:taxon-name><tp:taxon-name-part taxon-name-part-type="genus" reg="Leptobrachella">Leptobrachella</tp:taxon-name-part> <tp:taxon-name-part taxon-name-part-type="species" reg="oshanensis">oshanensis</tp:taxon-name-part></tp:taxon-name></italic>
              </td><td rowspan="1" colspan="1">KIZ025776</td><td rowspan="1" colspan="1">Emei Shan, Emei Shan City, Sichuan Province, China</td><td rowspan="1" colspan="1">
                <ext-link xmlns:xlink="http://www.w3.org/1999/xlink" ext-link-type="gen" xlink:href="MH055895" xlink:type="simple">MH055895</ext-link>
              </td></tr><tr><td rowspan="1" colspan="1">22</td><td rowspan="1" colspan="1">
                <italic><tp:taxon-name><tp:taxon-name-part taxon-name-part-type="genus" reg="Leptobrachella">Leptobrachella</tp:taxon-name-part> <tp:taxon-name-part taxon-name-part-type="species" reg="eos">eos</tp:taxon-name-part></tp:taxon-name></italic>
              </td><td rowspan="1" colspan="1">MNHN:2004.0278</td><td rowspan="1" colspan="1">Phongsaly Province, Laos</td><td rowspan="1" colspan="1">
                <ext-link xmlns:xlink="http://www.w3.org/1999/xlink" ext-link-type="gen" xlink:href="JN848450" xlink:type="simple">JN848450</ext-link>
              </td></tr><tr><td rowspan="1" colspan="1">23</td><td rowspan="1" colspan="1">
                <italic><tp:taxon-name><tp:taxon-name-part taxon-name-part-type="genus" reg="Leptobrachella">Leptobrachella</tp:taxon-name-part> <tp:taxon-name-part taxon-name-part-type="species" reg="tengchongense">tengchongense</tp:taxon-name-part></tp:taxon-name></italic>
              </td><td rowspan="1" colspan="1">SYS a004598</td><td rowspan="1" colspan="1">Tengchong County, Yunnan Province, China</td><td rowspan="1" colspan="1">
                <ext-link xmlns:xlink="http://www.w3.org/1999/xlink" ext-link-type="gen" xlink:href="KU589209" xlink:type="simple">KU589209</ext-link>
              </td></tr><tr><td rowspan="1" colspan="1">24</td><td rowspan="1" colspan="1">
                <italic><tp:taxon-name><tp:taxon-name-part taxon-name-part-type="genus" reg="Leptobrachella">Leptobrachella</tp:taxon-name-part> <tp:taxon-name-part taxon-name-part-type="species" reg="mangshanensis">mangshanensis</tp:taxon-name-part></tp:taxon-name></italic>
              </td><td rowspan="1" colspan="1">MSZTC201701</td><td rowspan="1" colspan="1">Mt. Mang, Yizhang County, Hunan Province, China</td><td rowspan="1" colspan="1">
                <ext-link xmlns:xlink="http://www.w3.org/1999/xlink" ext-link-type="gen" xlink:href="MG132196" xlink:type="simple">MG132196</ext-link>
              </td></tr><tr><td rowspan="1" colspan="1">25</td><td rowspan="1" colspan="1">
                <italic><tp:taxon-name><tp:taxon-name-part taxon-name-part-type="genus" reg="Leptobrachella">Leptobrachella</tp:taxon-name-part> <tp:taxon-name-part taxon-name-part-type="species" reg="liui">liui</tp:taxon-name-part></tp:taxon-name></italic>
              </td><td rowspan="1" colspan="1">SYS a001597</td><td rowspan="1" colspan="1">Mt. Wuyi, Wuyishan City, Fujian Provnce, China</td><td rowspan="1" colspan="1">
                <ext-link xmlns:xlink="http://www.w3.org/1999/xlink" ext-link-type="gen" xlink:href="KM014547" xlink:type="simple">KM014547</ext-link>
              </td></tr><tr><td rowspan="1" colspan="1">26</td><td rowspan="1" colspan="1">
                <italic><tp:taxon-name><tp:taxon-name-part taxon-name-part-type="genus" reg="Leptobrachella">Leptobrachella</tp:taxon-name-part> <tp:taxon-name-part taxon-name-part-type="species" reg="laui">laui</tp:taxon-name-part></tp:taxon-name></italic>
              </td><td rowspan="1" colspan="1">SYS a001507</td><td rowspan="1" colspan="1">Mt. Wutong, Shenzhen City, Guangdong Province, China</td><td rowspan="1" colspan="1">
                <ext-link xmlns:xlink="http://www.w3.org/1999/xlink" ext-link-type="gen" xlink:href="KM014544" xlink:type="simple">KM014544</ext-link>
              </td></tr><tr><td rowspan="1" colspan="1">27</td><td rowspan="1" colspan="1">
                <italic><tp:taxon-name><tp:taxon-name-part taxon-name-part-type="genus" reg="Leptobrachella">Leptobrachella</tp:taxon-name-part> <tp:taxon-name-part taxon-name-part-type="species" reg="yunkaiensis">yunkaiensis</tp:taxon-name-part></tp:taxon-name></italic>
              </td><td rowspan="1" colspan="1">SYS a004664 / CIB107272</td><td rowspan="1" colspan="1">Dawuling Forest Station, Maoming City, Guangdong Province, China</td><td rowspan="1" colspan="1">
                <ext-link xmlns:xlink="http://www.w3.org/1999/xlink" ext-link-type="gen" xlink:href="MH605585" xlink:type="simple">MH605585</ext-link>
              </td></tr><tr><td rowspan="1" colspan="1">28</td><td rowspan="1" colspan="1">
                <italic><tp:taxon-name><tp:taxon-name-part taxon-name-part-type="genus" reg="Leptobrachella">Leptobrachella</tp:taxon-name-part> <tp:taxon-name-part taxon-name-part-type="species" reg="maoershanensis">maoershanensis</tp:taxon-name-part></tp:taxon-name></italic>
              </td><td rowspan="1" colspan="1">KIZ019385</td><td rowspan="1" colspan="1">Mt. Maoer Nature Reserve, Ziyuan County, Guangxi Province, China</td><td rowspan="1" colspan="1">
                <ext-link xmlns:xlink="http://www.w3.org/1999/xlink" ext-link-type="gen" xlink:href="KY986930" xlink:type="simple">KY986930</ext-link>
              </td></tr><tr><td rowspan="1" colspan="1">29</td><td rowspan="1" colspan="1">
                <italic><tp:taxon-name><tp:taxon-name-part taxon-name-part-type="genus" reg="Leptobrachella">Leptobrachella</tp:taxon-name-part> <tp:taxon-name-part taxon-name-part-type="species" reg="khasiorum">khasiorum</tp:taxon-name-part></tp:taxon-name></italic>
              </td><td rowspan="1" colspan="1">SDBDU 2009.329</td><td rowspan="1" colspan="1">East Khasi Hills, Meghalaya, India</td><td rowspan="1" colspan="1">
                <ext-link xmlns:xlink="http://www.w3.org/1999/xlink" ext-link-type="gen" xlink:href="KY022303" xlink:type="simple">KY022303</ext-link>
              </td></tr><tr><td rowspan="1" colspan="1">30</td><td rowspan="1" colspan="1">
                <italic><tp:taxon-name><tp:taxon-name-part taxon-name-part-type="genus" reg="Leptobrachella">Leptobrachella</tp:taxon-name-part> <tp:taxon-name-part taxon-name-part-type="species" reg="yingjiangensis">yingjiangensis</tp:taxon-name-part></tp:taxon-name></italic>
              </td><td rowspan="1" colspan="1">SYS a006532</td><td rowspan="1" colspan="1">Yingjiang County, Yunnan Province, China</td><td rowspan="1" colspan="1">
                <ext-link xmlns:xlink="http://www.w3.org/1999/xlink" ext-link-type="gen" xlink:href="MG520351" xlink:type="simple">MG520351</ext-link>
              </td></tr><tr><td rowspan="1" colspan="1">31</td><td rowspan="1" colspan="1">
                <italic><tp:taxon-name><tp:taxon-name-part taxon-name-part-type="genus" reg="Leptobrachella">Leptobrachella</tp:taxon-name-part> <tp:taxon-name-part taxon-name-part-type="species" reg="petrops">petrops</tp:taxon-name-part></tp:taxon-name></italic>
              </td><td rowspan="1" colspan="1">AMS:R184826</td><td rowspan="1" colspan="1">Vietnam</td><td rowspan="1" colspan="1">
                <ext-link xmlns:xlink="http://www.w3.org/1999/xlink" ext-link-type="gen" xlink:href="KY459997" xlink:type="simple">KY459997</ext-link>
              </td></tr><tr><td rowspan="1" colspan="1">32</td><td rowspan="1" colspan="1">
                <italic><tp:taxon-name><tp:taxon-name-part taxon-name-part-type="genus" reg="Leptobrachella">Leptobrachella</tp:taxon-name-part> <tp:taxon-name-part taxon-name-part-type="species" reg="puhoatensis">puhoatensis</tp:taxon-name-part></tp:taxon-name></italic>
              </td><td rowspan="1" colspan="1">AMS:R184852</td><td rowspan="1" colspan="1">Pu Hoat Nature Reserve, Nghe An Province, Vietnam</td><td rowspan="1" colspan="1">
                <ext-link xmlns:xlink="http://www.w3.org/1999/xlink" ext-link-type="gen" xlink:href="KY849588" xlink:type="simple">KY849588</ext-link>
              </td></tr><tr><td rowspan="1" colspan="1">33</td><td rowspan="1" colspan="1">
                <italic><tp:taxon-name><tp:taxon-name-part taxon-name-part-type="genus" reg="Leptobrachella">Leptobrachella</tp:taxon-name-part> <tp:taxon-name-part taxon-name-part-type="species" reg="namdongensis">namdongensis</tp:taxon-name-part></tp:taxon-name></italic>
              </td><td rowspan="1" colspan="1">VNUF A.2017.37</td><td rowspan="1" colspan="1">Thanh Hoa Provincen, Vietnam</td><td rowspan="1" colspan="1">
                <ext-link xmlns:xlink="http://www.w3.org/1999/xlink" ext-link-type="gen" xlink:href="MK965389" xlink:type="simple">MK965389</ext-link>
              </td></tr><tr><td rowspan="1" colspan="1">34</td><td rowspan="1" colspan="1">
                <italic><tp:taxon-name><tp:taxon-name-part taxon-name-part-type="genus" reg="Leptobrachella">Leptobrachella</tp:taxon-name-part> <tp:taxon-name-part taxon-name-part-type="species" reg="isos">isos</tp:taxon-name-part></tp:taxon-name></italic>
              </td><td rowspan="1" colspan="1">VNMN A 2015.4/AMS R 176480</td><td rowspan="1" colspan="1">Gia Lai Province, Vietnam</td><td rowspan="1" colspan="1">
                <ext-link xmlns:xlink="http://www.w3.org/1999/xlink" ext-link-type="gen" xlink:href="KT824769" xlink:type="simple">KT824769</ext-link>
              </td></tr><tr><td rowspan="1" colspan="1">35</td><td rowspan="1" colspan="1">
                <italic><tp:taxon-name><tp:taxon-name-part taxon-name-part-type="genus" reg="Leptobrachella">Leptobrachella</tp:taxon-name-part> <tp:taxon-name-part taxon-name-part-type="species" reg="firthi">firthi</tp:taxon-name-part></tp:taxon-name></italic>
              </td><td rowspan="1" colspan="1">AMS R 176524</td><td rowspan="1" colspan="1">Kon Tum Province, Vietnam</td><td rowspan="1" colspan="1">
                <ext-link xmlns:xlink="http://www.w3.org/1999/xlink" ext-link-type="gen" xlink:href="JQ739206" xlink:type="simple">JQ739206</ext-link>
              </td></tr><tr><td rowspan="1" colspan="1">36</td><td rowspan="1" colspan="1">
                <italic><tp:taxon-name><tp:taxon-name-part taxon-name-part-type="genus" reg="Leptobrachella">Leptobrachella</tp:taxon-name-part> <tp:taxon-name-part taxon-name-part-type="species" reg="minima">minima</tp:taxon-name-part></tp:taxon-name></italic>
              </td><td rowspan="1" colspan="1">KUHE:19201</td><td rowspan="1" colspan="1">Thailand</td><td rowspan="1" colspan="1">
                <ext-link xmlns:xlink="http://www.w3.org/1999/xlink" ext-link-type="gen" xlink:href="LC201981" xlink:type="simple">LC201981</ext-link>
              </td></tr><tr><td rowspan="1" colspan="1">37</td><td rowspan="1" colspan="1">
                <italic><tp:taxon-name><tp:taxon-name-part taxon-name-part-type="genus" reg="Leptobrachella">Leptobrachella</tp:taxon-name-part> <tp:taxon-name-part taxon-name-part-type="species" reg="ventripunctata">ventripunctata</tp:taxon-name-part></tp:taxon-name></italic>
              </td><td rowspan="1" colspan="1">SYS a004536</td><td rowspan="1" colspan="1">Zhushihe, Yunnan Province, China</td><td rowspan="1" colspan="1">
                <ext-link xmlns:xlink="http://www.w3.org/1999/xlink" ext-link-type="gen" xlink:href="MH055831" xlink:type="simple">MH055831</ext-link>
              </td></tr><tr><td rowspan="1" colspan="1">38</td><td rowspan="1" colspan="1">
                <italic><tp:taxon-name><tp:taxon-name-part taxon-name-part-type="genus" reg="Leptobrachella">Leptobrachella</tp:taxon-name-part> <tp:taxon-name-part taxon-name-part-type="species" reg="aerea">aerea</tp:taxon-name-part></tp:taxon-name></italic>
              </td><td rowspan="1" colspan="1">ZFMK 86362</td><td rowspan="1" colspan="1">Quang Binh Provice, Vietnam</td><td rowspan="1" colspan="1">
                <ext-link xmlns:xlink="http://www.w3.org/1999/xlink" ext-link-type="gen" xlink:href="JN848409" xlink:type="simple">JN848409</ext-link>
              </td></tr><tr><td rowspan="1" colspan="1">39</td><td rowspan="1" colspan="1">
                <italic><tp:taxon-name><tp:taxon-name-part taxon-name-part-type="genus" reg="Leptobrachella">Leptobrachella</tp:taxon-name-part> <tp:taxon-name-part taxon-name-part-type="species" reg="wuhuangmontis">wuhuangmontis</tp:taxon-name-part></tp:taxon-name></italic>
              </td><td rowspan="1" colspan="1">SYS a003500 / CIB107274</td><td rowspan="1" colspan="1">Mt. Wuhuang, Pubei County, Guangxi Zhuang minority Autonomous Region, China</td><td rowspan="1" colspan="1">
                <ext-link xmlns:xlink="http://www.w3.org/1999/xlink" ext-link-type="gen" xlink:href="MH605581" xlink:type="simple">MH605581</ext-link>
              </td></tr><tr><td rowspan="1" colspan="1">40</td><td rowspan="1" colspan="1">
                <italic><tp:taxon-name><tp:taxon-name-part taxon-name-part-type="genus" reg="Leptobrachella">Leptobrachella</tp:taxon-name-part> <tp:taxon-name-part taxon-name-part-type="species" reg="pluvialis">pluvialis</tp:taxon-name-part></tp:taxon-name></italic>
              </td><td rowspan="1" colspan="1">MNHN:1999.5675</td><td rowspan="1" colspan="1">Mt. Fan Si Pan, Lao Cai Province, Vietnam</td><td rowspan="1" colspan="1">
                <ext-link xmlns:xlink="http://www.w3.org/1999/xlink" ext-link-type="gen" xlink:href="JN848391" xlink:type="simple">JN848391</ext-link>
              </td></tr><tr><td rowspan="1" colspan="1">41</td><td rowspan="1" colspan="1">
                <italic><tp:taxon-name><tp:taxon-name-part taxon-name-part-type="genus" reg="Leptobrachella">Leptobrachella</tp:taxon-name-part> <tp:taxon-name-part taxon-name-part-type="species" reg="shangsiensis">shangsiensis</tp:taxon-name-part></tp:taxon-name></italic>
              </td><td rowspan="1" colspan="1">NHMG1704003</td><td rowspan="1" colspan="1">Shangsi County, Guangxi Zhuang minority Autonomous Region, China</td><td rowspan="1" colspan="1">
                <ext-link xmlns:xlink="http://www.w3.org/1999/xlink" ext-link-type="gen" xlink:href="MK095463" xlink:type="simple">MK095463</ext-link>
              </td></tr><tr><td rowspan="1" colspan="1">42</td><td rowspan="1" colspan="1">
                <italic><tp:taxon-name><tp:taxon-name-part taxon-name-part-type="genus" reg="Leptobrachella">Leptobrachella</tp:taxon-name-part> <tp:taxon-name-part taxon-name-part-type="species" reg="nahangensis">nahangensis</tp:taxon-name-part></tp:taxon-name></italic>
              </td><td rowspan="1" colspan="1">ROM 7035</td><td rowspan="1" colspan="1">Na Hang Nature Reserve, Tuyen Quang, Vietnam</td><td rowspan="1" colspan="1">
                <ext-link xmlns:xlink="http://www.w3.org/1999/xlink" ext-link-type="gen" xlink:href="MH055853" xlink:type="simple">MH055853</ext-link>
              </td></tr><tr><td rowspan="1" colspan="1">43</td><td rowspan="1" colspan="1">
                <italic><tp:taxon-name><tp:taxon-name-part taxon-name-part-type="genus" reg="Leptobrachella">Leptobrachella</tp:taxon-name-part> <tp:taxon-name-part taxon-name-part-type="species" reg="nyx">nyx</tp:taxon-name-part></tp:taxon-name></italic>
              </td><td rowspan="1" colspan="1">AMNH A163810</td><td rowspan="1" colspan="1">Ha Giang Province, Vietnam</td><td rowspan="1" colspan="1">
                <ext-link xmlns:xlink="http://www.w3.org/1999/xlink" ext-link-type="gen" xlink:href="DQ283381" xlink:type="simple">DQ283381</ext-link>
              </td></tr><tr><td rowspan="1" colspan="1">44</td><td rowspan="1" colspan="1">
                <italic><tp:taxon-name><tp:taxon-name-part taxon-name-part-type="genus" reg="Leptobrachella">Leptobrachella</tp:taxon-name-part> <tp:taxon-name-part taxon-name-part-type="species" reg="zhangyapingi">zhangyapingi</tp:taxon-name-part></tp:taxon-name></italic>
              </td><td rowspan="1" colspan="1">KIZ07258</td><td rowspan="1" colspan="1">Pang Num Poo, Chiang Mai Province, Thailand</td><td rowspan="1" colspan="1">
                <ext-link xmlns:xlink="http://www.w3.org/1999/xlink" ext-link-type="gen" xlink:href="MH055864" xlink:type="simple">MH055864</ext-link>
              </td></tr><tr><td rowspan="1" colspan="1">45</td><td rowspan="1" colspan="1">
                <italic><tp:taxon-name><tp:taxon-name-part taxon-name-part-type="genus" reg="Leptobrachella">Leptobrachella</tp:taxon-name-part> <tp:taxon-name-part taxon-name-part-type="species" reg="sungi">sungi</tp:taxon-name-part></tp:taxon-name></italic>
              </td><td rowspan="1" colspan="1">ROM 20236</td><td rowspan="1" colspan="1">Tam Dao, Vinh Phuc, Vietnam</td><td rowspan="1" colspan="1">
                <ext-link xmlns:xlink="http://www.w3.org/1999/xlink" ext-link-type="gen" xlink:href="MH055858" xlink:type="simple">MH055858</ext-link>
              </td></tr><tr><td rowspan="1" colspan="1">46</td><td rowspan="1" colspan="1">
                <italic><tp:taxon-name><tp:taxon-name-part taxon-name-part-type="genus" reg="Leptobrachella">Leptobrachella</tp:taxon-name-part> <tp:taxon-name-part taxon-name-part-type="species" reg="tuberosa">tuberosa</tp:taxon-name-part></tp:taxon-name></italic>
              </td><td rowspan="1" colspan="1">ZMMU-NAP-02275</td><td rowspan="1" colspan="1">Kon Ka Kinh National Park, Gia Lai, Vietnam</td><td rowspan="1" colspan="1">
                <ext-link xmlns:xlink="http://www.w3.org/1999/xlink" ext-link-type="gen" xlink:href="MH055959" xlink:type="simple">MH055959</ext-link>
              </td></tr><tr><td rowspan="1" colspan="1">47</td><td rowspan="1" colspan="1">
                <italic><tp:taxon-name><tp:taxon-name-part taxon-name-part-type="genus" reg="Leptobrachella">Leptobrachella</tp:taxon-name-part> <tp:taxon-name-part taxon-name-part-type="species" reg="botsfordi">botsfordi</tp:taxon-name-part></tp:taxon-name></italic>
              </td><td rowspan="1" colspan="1">VNMN 03682</td><td rowspan="1" colspan="1">Fansipan, Lao Cai, Vietnam</td><td rowspan="1" colspan="1">
                <ext-link xmlns:xlink="http://www.w3.org/1999/xlink" ext-link-type="gen" xlink:href="MH055953" xlink:type="simple">MH055953</ext-link>
              </td></tr><tr><td rowspan="1" colspan="1">48</td><td rowspan="1" colspan="1">
                <italic><tp:taxon-name><tp:taxon-name-part taxon-name-part-type="genus" reg="Leptobrachella">Leptobrachella</tp:taxon-name-part> <tp:taxon-name-part taxon-name-part-type="species" reg="pallida">pallida</tp:taxon-name-part></tp:taxon-name></italic>
              </td><td rowspan="1" colspan="1">UNS00510</td><td rowspan="1" colspan="1">Lam Dong Province, Vietnam</td><td rowspan="1" colspan="1">
                <ext-link xmlns:xlink="http://www.w3.org/1999/xlink" ext-link-type="gen" xlink:href="KR018112" xlink:type="simple">KR018112</ext-link>
              </td></tr><tr><td rowspan="1" colspan="1">49</td><td rowspan="1" colspan="1">
                <italic><tp:taxon-name><tp:taxon-name-part taxon-name-part-type="genus" reg="Leptobrachella">Leptobrachella</tp:taxon-name-part> <tp:taxon-name-part taxon-name-part-type="species" reg="kalonensis">kalonensis</tp:taxon-name-part></tp:taxon-name></italic>
              </td><td rowspan="1" colspan="1">IEBR A.2015.15</td><td rowspan="1" colspan="1">Binh Thuan Province, Vietnam</td><td rowspan="1" colspan="1">
                <ext-link xmlns:xlink="http://www.w3.org/1999/xlink" ext-link-type="gen" xlink:href="KR018114" xlink:type="simple">KR018114</ext-link>
              </td></tr><tr><td rowspan="1" colspan="1">50</td><td rowspan="1" colspan="1">
                <italic><tp:taxon-name><tp:taxon-name-part taxon-name-part-type="genus" reg="Leptobrachella">Leptobrachella</tp:taxon-name-part> <tp:taxon-name-part taxon-name-part-type="species" reg="bidoupensis">bidoupensis</tp:taxon-name-part></tp:taxon-name></italic>
              </td><td rowspan="1" colspan="1">NAP-01453</td><td rowspan="1" colspan="1">Lam Dong Province, Vietnam</td><td rowspan="1" colspan="1">
                <ext-link xmlns:xlink="http://www.w3.org/1999/xlink" ext-link-type="gen" xlink:href="KP017573" xlink:type="simple">KP017573</ext-link>
              </td></tr><tr><td rowspan="1" colspan="1">51</td><td rowspan="1" colspan="1">
                <italic><tp:taxon-name><tp:taxon-name-part taxon-name-part-type="genus" reg="Leptobrachella">Leptobrachella</tp:taxon-name-part> <tp:taxon-name-part taxon-name-part-type="species" reg="tadungensis">tadungensis</tp:taxon-name-part></tp:taxon-name></italic>
              </td><td rowspan="1" colspan="1">UNS00515</td><td rowspan="1" colspan="1">Dak Nong Province, Vietnam</td><td rowspan="1" colspan="1">
                <ext-link xmlns:xlink="http://www.w3.org/1999/xlink" ext-link-type="gen" xlink:href="KR018121" xlink:type="simple">KR018121</ext-link>
              </td></tr><tr><td rowspan="1" colspan="1">52</td><td rowspan="1" colspan="1">
                <italic><tp:taxon-name><tp:taxon-name-part taxon-name-part-type="genus" reg="Leptobrachella">Leptobrachella</tp:taxon-name-part> <tp:taxon-name-part taxon-name-part-type="species" reg="maculosa">maculosa</tp:taxon-name-part></tp:taxon-name></italic>
              </td><td rowspan="1" colspan="1">AMS R 177660</td><td rowspan="1" colspan="1">Ninh Thuan Province, Vietnam</td><td rowspan="1" colspan="1">
                <ext-link xmlns:xlink="http://www.w3.org/1999/xlink" ext-link-type="gen" xlink:href="KR018119" xlink:type="simple">KR018119</ext-link>
              </td></tr><tr><td rowspan="1" colspan="1">53</td><td rowspan="1" colspan="1">
                <italic><tp:taxon-name><tp:taxon-name-part taxon-name-part-type="genus" reg="Leptobrachella">Leptobrachella</tp:taxon-name-part> <tp:taxon-name-part taxon-name-part-type="species" reg="pyrrhops">pyrrhops</tp:taxon-name-part></tp:taxon-name></italic>
              </td><td rowspan="1" colspan="1">ZMMU ABV-00148</td><td rowspan="1" colspan="1">Loc Bao, Lam Dong Provice, Vietnam</td><td rowspan="1" colspan="1">
                <ext-link xmlns:xlink="http://www.w3.org/1999/xlink" ext-link-type="gen" xlink:href="KP017575" xlink:type="simple">KP017575</ext-link>
              </td></tr><tr><td rowspan="1" colspan="1">54</td><td rowspan="1" colspan="1">
                <italic><tp:taxon-name><tp:taxon-name-part taxon-name-part-type="genus" reg="Leptobrachella">Leptobrachella</tp:taxon-name-part> <tp:taxon-name-part taxon-name-part-type="species" reg="macrops">macrops</tp:taxon-name-part></tp:taxon-name></italic>
              </td><td rowspan="1" colspan="1">IEBR A.2017.9</td><td rowspan="1" colspan="1">Hon Den Mt., Phu Yen Province, Vietnam</td><td rowspan="1" colspan="1">
                <ext-link xmlns:xlink="http://www.w3.org/1999/xlink" ext-link-type="gen" xlink:href="MG787990" xlink:type="simple">MG787990</ext-link>
              </td></tr><tr><td rowspan="1" colspan="1">55</td><td rowspan="1" colspan="1">
                <italic><tp:taxon-name><tp:taxon-name-part taxon-name-part-type="genus" reg="Leptobrachella">Leptobrachella</tp:taxon-name-part> <tp:taxon-name-part taxon-name-part-type="species" reg="melica">melica</tp:taxon-name-part></tp:taxon-name></italic>
              </td><td rowspan="1" colspan="1">MVZ 258197</td><td rowspan="1" colspan="1">Virachey National Park, Ratanakiri Province, Cambodia</td><td rowspan="1" colspan="1">
                <ext-link xmlns:xlink="http://www.w3.org/1999/xlink" ext-link-type="gen" xlink:href="HM133599" xlink:type="simple">HM133599</ext-link>
              </td></tr><tr><td rowspan="1" colspan="1">56</td><td rowspan="1" colspan="1">
                <italic><tp:taxon-name><tp:taxon-name-part taxon-name-part-type="genus" reg="Leptobrachella">Leptobrachella</tp:taxon-name-part> <tp:taxon-name-part taxon-name-part-type="species" reg="applebyi">applebyi</tp:taxon-name-part></tp:taxon-name></italic>
              </td><td rowspan="1" colspan="1">AMS R171704</td><td rowspan="1" colspan="1">Song Thanh, Quang Nam, Vietnam</td><td rowspan="1" colspan="1">
                <ext-link xmlns:xlink="http://www.w3.org/1999/xlink" ext-link-type="gen" xlink:href="HM133598" xlink:type="simple">HM133598</ext-link>
              </td></tr><tr><td rowspan="1" colspan="1">57</td><td rowspan="1" colspan="1">
                <italic><tp:taxon-name><tp:taxon-name-part taxon-name-part-type="genus" reg="Leptobrachella">Leptobrachella</tp:taxon-name-part> <tp:taxon-name-part taxon-name-part-type="species" reg="rowleyae">rowleyae</tp:taxon-name-part></tp:taxon-name></italic>
              </td><td rowspan="1" colspan="1">ITBCZ 2783</td><td rowspan="1" colspan="1">Son Tra, Da Nang City, Vietnam</td><td rowspan="1" colspan="1">
                <ext-link xmlns:xlink="http://www.w3.org/1999/xlink" ext-link-type="gen" xlink:href="MG682552" xlink:type="simple">MG682552</ext-link>
              </td></tr><tr><td rowspan="1" colspan="1">58</td><td rowspan="1" colspan="1">
                <italic><tp:taxon-name><tp:taxon-name-part taxon-name-part-type="genus" reg="Leptobrachella">Leptobrachella</tp:taxon-name-part> <tp:taxon-name-part taxon-name-part-type="species" reg="ardens">ardens</tp:taxon-name-part></tp:taxon-name></italic>
              </td><td rowspan="1" colspan="1">AMS R 176463</td><td rowspan="1" colspan="1">Gia Lai Province, Vietnam</td><td rowspan="1" colspan="1">
                <ext-link xmlns:xlink="http://www.w3.org/1999/xlink" ext-link-type="gen" xlink:href="KR018110" xlink:type="simple">KR018110</ext-link>
              </td></tr><tr><td rowspan="1" colspan="1">59</td><td rowspan="1" colspan="1">
                <italic><tp:taxon-name><tp:taxon-name-part taxon-name-part-type="genus" reg="Leptobrachella">Leptobrachella</tp:taxon-name-part> <tp:taxon-name-part taxon-name-part-type="species" reg="crocea">crocea</tp:taxon-name-part></tp:taxon-name></italic>
              </td><td rowspan="1" colspan="1">AMS R 173740</td><td rowspan="1" colspan="1">Kon Tum, Vietnam</td><td rowspan="1" colspan="1">
                <ext-link xmlns:xlink="http://www.w3.org/1999/xlink" ext-link-type="gen" xlink:href="MH055954" xlink:type="simple">MH055954</ext-link>
              </td></tr><tr><td rowspan="1" colspan="1">60</td><td rowspan="1" colspan="1">
                <italic><tp:taxon-name><tp:taxon-name-part taxon-name-part-type="genus" reg="Leptobrachella">Leptobrachella</tp:taxon-name-part> <tp:taxon-name-part taxon-name-part-type="species" reg="melanoleuca">melanoleuca</tp:taxon-name-part></tp:taxon-name></italic>
              </td><td rowspan="1" colspan="1">KUHE 23840</td><td rowspan="1" colspan="1">Srat Thani, Thailand</td><td rowspan="1" colspan="1">
                <ext-link xmlns:xlink="http://www.w3.org/1999/xlink" ext-link-type="gen" xlink:href="LC201997" xlink:type="simple">LC201997</ext-link>
              </td></tr><tr><td rowspan="1" colspan="1">61</td><td rowspan="1" colspan="1">
                <italic><tp:taxon-name><tp:taxon-name-part taxon-name-part-type="genus" reg="Leptobrachella">Leptobrachella</tp:taxon-name-part> <tp:taxon-name-part taxon-name-part-type="species" reg="fuliginosa">fuliginosa</tp:taxon-name-part></tp:taxon-name></italic>
              </td><td rowspan="1" colspan="1">KUHE:20172</td><td rowspan="1" colspan="1">Thailand</td><td rowspan="1" colspan="1">
                <ext-link xmlns:xlink="http://www.w3.org/1999/xlink" ext-link-type="gen" xlink:href="LC201985" xlink:type="simple">LC201985</ext-link>
              </td></tr><tr><td rowspan="1" colspan="1">62</td><td rowspan="1" colspan="1">
                <italic><tp:taxon-name><tp:taxon-name-part taxon-name-part-type="genus" reg="Leptobrachella">Leptobrachella</tp:taxon-name-part> <tp:taxon-name-part taxon-name-part-type="species" reg="itiokai">itiokai</tp:taxon-name-part></tp:taxon-name></italic>
              </td><td rowspan="1" colspan="1">KUHE:55897</td><td rowspan="1" colspan="1">Mulu NP, Sarawak, Borneo, Malaysia</td><td rowspan="1" colspan="1">
                <ext-link xmlns:xlink="http://www.w3.org/1999/xlink" ext-link-type="gen" xlink:href="LC137805" xlink:type="simple">LC137805</ext-link>
              </td></tr><tr><td rowspan="1" colspan="1">63</td><td rowspan="1" colspan="1">
                <italic><tp:taxon-name><tp:taxon-name-part taxon-name-part-type="genus" reg="Leptobrachella">Leptobrachella</tp:taxon-name-part> <tp:taxon-name-part taxon-name-part-type="species" reg="brevicrus">brevicrus</tp:taxon-name-part></tp:taxon-name></italic>
              </td><td rowspan="1" colspan="1">ZMH A09365</td><td rowspan="1" colspan="1">Sarawak: Gunung Mulu National Park: Small stream of the Sungei Tapin, Malaysia</td><td rowspan="1" colspan="1">
                <ext-link xmlns:xlink="http://www.w3.org/1999/xlink" ext-link-type="gen" xlink:href="KJ831302" xlink:type="simple">KJ831302</ext-link>
              </td></tr><tr><td rowspan="1" colspan="1">64</td><td rowspan="1" colspan="1">
                <italic><tp:taxon-name><tp:taxon-name-part taxon-name-part-type="genus" reg="Leptobrachella">Leptobrachella</tp:taxon-name-part> <tp:taxon-name-part taxon-name-part-type="species" reg="parva">parva</tp:taxon-name-part></tp:taxon-name></italic>
              </td><td rowspan="1" colspan="1">KUHE 55308</td><td rowspan="1" colspan="1">Mulu NP, Sarawak, Borneo, Malaysia</td><td rowspan="1" colspan="1">
                <ext-link xmlns:xlink="http://www.w3.org/1999/xlink" ext-link-type="gen" xlink:href="LC056791" xlink:type="simple">LC056791</ext-link>
              </td></tr><tr><td rowspan="1" colspan="1">65</td><td rowspan="1" colspan="1">
                <italic><tp:taxon-name><tp:taxon-name-part taxon-name-part-type="genus" reg="Leptobrachella">Leptobrachella</tp:taxon-name-part> <tp:taxon-name-part taxon-name-part-type="species" reg="baluensis">baluensis</tp:taxon-name-part></tp:taxon-name></italic>
              </td><td rowspan="1" colspan="1">SP 21604</td><td rowspan="1" colspan="1">Tambunan, Sabah, Borneo, Malaysia</td><td rowspan="1" colspan="1">
                <ext-link xmlns:xlink="http://www.w3.org/1999/xlink" ext-link-type="gen" xlink:href="LC056792" xlink:type="simple">LC056792</ext-link>
              </td></tr><tr><td rowspan="1" colspan="1">66</td><td rowspan="1" colspan="1">
                <italic><tp:taxon-name><tp:taxon-name-part taxon-name-part-type="genus" reg="Leptobrachella">Leptobrachella</tp:taxon-name-part> <tp:taxon-name-part taxon-name-part-type="species" reg="mjobergi">mjobergi</tp:taxon-name-part></tp:taxon-name></italic>
              </td><td rowspan="1" colspan="1">KUHE 17064</td><td rowspan="1" colspan="1">Gading NP, Sarawak, Borneo, Malaysia</td><td rowspan="1" colspan="1">
                <ext-link xmlns:xlink="http://www.w3.org/1999/xlink" ext-link-type="gen" xlink:href="LC056785" xlink:type="simple">LC056785</ext-link>
              </td></tr><tr><td rowspan="1" colspan="1">67</td><td rowspan="1" colspan="1">
                <italic><tp:taxon-name><tp:taxon-name-part taxon-name-part-type="genus" reg="Leptobrachella">Leptobrachella</tp:taxon-name-part> <tp:taxon-name-part taxon-name-part-type="species" reg="juliandringi">juliandringi</tp:taxon-name-part></tp:taxon-name></italic>
              </td><td rowspan="1" colspan="1">SRC 00230/KUHE 49815</td><td rowspan="1" colspan="1">Mulu NP, Sarawak, Borneo, Malaysia</td><td rowspan="1" colspan="1">
                <ext-link xmlns:xlink="http://www.w3.org/1999/xlink" ext-link-type="gen" xlink:href="LC056779" xlink:type="simple">LC056779</ext-link>
              </td></tr><tr><td rowspan="1" colspan="1">68</td><td rowspan="1" colspan="1">
                <italic><tp:taxon-name><tp:taxon-name-part taxon-name-part-type="genus" reg="Leptobrachella">Leptobrachella</tp:taxon-name-part> <tp:taxon-name-part taxon-name-part-type="species" reg="arayai">arayai</tp:taxon-name-part></tp:taxon-name></italic>
              </td><td rowspan="1" colspan="1">BORNEEISIS 22931</td><td rowspan="1" colspan="1">Liwagu, Kinabalu, Borneo, Malaysia</td><td rowspan="1" colspan="1">
                <ext-link xmlns:xlink="http://www.w3.org/1999/xlink" ext-link-type="gen" xlink:href="AB847558" xlink:type="simple">AB847558</ext-link>
              </td></tr><tr><td rowspan="1" colspan="1">69</td><td rowspan="1" colspan="1">
                <italic><tp:taxon-name><tp:taxon-name-part taxon-name-part-type="genus" reg="Leptobrachella">Leptobrachella</tp:taxon-name-part> <tp:taxon-name-part taxon-name-part-type="species" reg="hamidi">hamidi</tp:taxon-name-part></tp:taxon-name></italic>
              </td><td rowspan="1" colspan="1">KUHE 17545</td><td rowspan="1" colspan="1">Borneo, Malaysia</td><td rowspan="1" colspan="1">
                <ext-link xmlns:xlink="http://www.w3.org/1999/xlink" ext-link-type="gen" xlink:href="AB969286" xlink:type="simple">AB969286</ext-link>
              </td></tr><tr><td rowspan="1" colspan="1">70</td><td rowspan="1" colspan="1">
                <italic><tp:taxon-name><tp:taxon-name-part taxon-name-part-type="genus" reg="Leptobrachella">Leptobrachella</tp:taxon-name-part> <tp:taxon-name-part taxon-name-part-type="species" reg="marmorata">marmorata</tp:taxon-name-part></tp:taxon-name></italic>
              </td><td rowspan="1" colspan="1">KUHE 53227</td><td rowspan="1" colspan="1">Annah Rais, Padawan, Kuching Division, Sarawak, Malaysia</td><td rowspan="1" colspan="1">
                <ext-link xmlns:xlink="http://www.w3.org/1999/xlink" ext-link-type="gen" xlink:href="AB969289" xlink:type="simple">AB969289</ext-link>
              </td></tr><tr><td rowspan="1" colspan="1">71</td><td rowspan="1" colspan="1">
                <italic><tp:taxon-name><tp:taxon-name-part taxon-name-part-type="genus" reg="Leptobrachella">Leptobrachella</tp:taxon-name-part> <tp:taxon-name-part taxon-name-part-type="species" reg="maura">maura</tp:taxon-name-part></tp:taxon-name></italic>
              </td><td rowspan="1" colspan="1">SP 21450</td><td rowspan="1" colspan="1">Kinabalu, Sabah, Malaysia</td><td rowspan="1" colspan="1">
                <ext-link xmlns:xlink="http://www.w3.org/1999/xlink" ext-link-type="gen" xlink:href="AB847559" xlink:type="simple">AB847559</ext-link>
              </td></tr><tr><td rowspan="1" colspan="1">72</td><td rowspan="1" colspan="1">
                <italic><tp:taxon-name><tp:taxon-name-part taxon-name-part-type="genus" reg="Leptobrachella">Leptobrachella</tp:taxon-name-part> <tp:taxon-name-part taxon-name-part-type="species" reg="gracilis">gracilis</tp:taxon-name-part></tp:taxon-name></italic>
              </td><td rowspan="1" colspan="1">KUHE 55624</td><td rowspan="1" colspan="1">Camp 1, Gunung Mulu, Borneo, Malaysia</td><td rowspan="1" colspan="1">
                <ext-link xmlns:xlink="http://www.w3.org/1999/xlink" ext-link-type="gen" xlink:href="AB847560" xlink:type="simple">AB847560</ext-link>
              </td></tr><tr><td rowspan="1" colspan="1">73</td><td rowspan="1" colspan="1">
                <italic><tp:taxon-name><tp:taxon-name-part taxon-name-part-type="genus" reg="Leptobrachella">Leptobrachella</tp:taxon-name-part> <tp:taxon-name-part taxon-name-part-type="species" reg="sabahmontana">sabahmontana</tp:taxon-name-part></tp:taxon-name></italic>
              </td><td rowspan="1" colspan="1">BORNEENSIS 12632</td><td rowspan="1" colspan="1">Borneo, Malaysia</td><td rowspan="1" colspan="1">
                <ext-link xmlns:xlink="http://www.w3.org/1999/xlink" ext-link-type="gen" xlink:href="AB847551" xlink:type="simple">AB847551</ext-link>
              </td></tr><tr><td rowspan="1" colspan="1">74</td><td rowspan="1" colspan="1">
                <italic><tp:taxon-name><tp:taxon-name-part taxon-name-part-type="genus" reg="Leptobrachella">Leptobrachella</tp:taxon-name-part> <tp:taxon-name-part taxon-name-part-type="species" reg="dringi">dringi</tp:taxon-name-part></tp:taxon-name></italic>
              </td><td rowspan="1" colspan="1">KUHE 55610</td><td rowspan="1" colspan="1">Camp 4 of Gunung Mulu, Malaysia</td><td rowspan="1" colspan="1">
                <ext-link xmlns:xlink="http://www.w3.org/1999/xlink" ext-link-type="gen" xlink:href="AB847553" xlink:type="simple">AB847553</ext-link>
              </td></tr><tr><td rowspan="1" colspan="1">75</td><td rowspan="1" colspan="1">
                <italic><tp:taxon-name><tp:taxon-name-part taxon-name-part-type="genus" reg="Leptobrachella">Leptobrachella</tp:taxon-name-part> <tp:taxon-name-part taxon-name-part-type="species" reg="picta">picta</tp:taxon-name-part></tp:taxon-name></italic>
              </td><td rowspan="1" colspan="1">UNIMAS 8705</td><td rowspan="1" colspan="1">Borneo, Malaysia</td><td rowspan="1" colspan="1">
                <ext-link xmlns:xlink="http://www.w3.org/1999/xlink" ext-link-type="gen" xlink:href="KJ831295" xlink:type="simple">KJ831295</ext-link>
              </td></tr><tr><td rowspan="1" colspan="1">76</td><td rowspan="1" colspan="1">
                <italic><tp:taxon-name><tp:taxon-name-part taxon-name-part-type="genus" reg="Leptobrachella">Leptobrachella</tp:taxon-name-part> <tp:taxon-name-part taxon-name-part-type="species" reg="fritinniens">fritinniens</tp:taxon-name-part></tp:taxon-name></italic>
              </td><td rowspan="1" colspan="1">KUHE 55371</td><td rowspan="1" colspan="1">Headquarters, Gunung Mulu, Malaysia</td><td rowspan="1" colspan="1">
                <ext-link xmlns:xlink="http://www.w3.org/1999/xlink" ext-link-type="gen" xlink:href="AB847557" xlink:type="simple">AB847557</ext-link>
              </td></tr><tr><td rowspan="1" colspan="1">77</td><td rowspan="1" colspan="1">
                <italic><tp:taxon-name><tp:taxon-name-part taxon-name-part-type="genus" reg="Leptobrachella">Leptobrachella</tp:taxon-name-part> <tp:taxon-name-part taxon-name-part-type="species" reg="sola">sola</tp:taxon-name-part></tp:taxon-name></italic>
              </td><td rowspan="1" colspan="1">KUHE 23261</td><td rowspan="1" colspan="1">Hala Bala, Thailand</td><td rowspan="1" colspan="1">
                <ext-link xmlns:xlink="http://www.w3.org/1999/xlink" ext-link-type="gen" xlink:href="LC202007" xlink:type="simple">LC202007</ext-link>
              </td></tr><tr><td rowspan="1" colspan="1">78</td><td rowspan="1" colspan="1">
                <italic><tp:taxon-name><tp:taxon-name-part taxon-name-part-type="genus" reg="Leptobrachella">Leptobrachella</tp:taxon-name-part> <tp:taxon-name-part taxon-name-part-type="species" reg="heteropus">heteropus</tp:taxon-name-part></tp:taxon-name></italic>
              </td><td rowspan="1" colspan="1">KUHE 15487</td><td rowspan="1" colspan="1">Larut, Peninsular, Malaysia</td><td rowspan="1" colspan="1">
                <ext-link xmlns:xlink="http://www.w3.org/1999/xlink" ext-link-type="gen" xlink:href="AB530453" xlink:type="simple">AB530453</ext-link>
              </td></tr><tr><td rowspan="1" colspan="1">79</td><td rowspan="1" colspan="1">
                <italic><tp:taxon-name><tp:taxon-name-part taxon-name-part-type="genus" reg="Leptobrachella">Leptobrachella</tp:taxon-name-part> <tp:taxon-name-part taxon-name-part-type="species" reg="kecil">kecil</tp:taxon-name-part></tp:taxon-name></italic>
              </td><td rowspan="1" colspan="1">KUHE 52440</td><td rowspan="1" colspan="1">Malaysia</td><td rowspan="1" colspan="1">
                <ext-link xmlns:xlink="http://www.w3.org/1999/xlink" ext-link-type="gen" xlink:href="LC202004" xlink:type="simple">LC202004</ext-link>
              </td></tr><tr><td rowspan="1" colspan="1">80</td><td rowspan="1" colspan="1">
                <italic><tp:taxon-name><tp:taxon-name-part taxon-name-part-type="genus" reg="Leptobrachella">Leptobrachella</tp:taxon-name-part> <tp:taxon-name-part taxon-name-part-type="species" reg="kajangensis">kajangensis</tp:taxon-name-part></tp:taxon-name></italic>
              </td><td rowspan="1" colspan="1">LSUHC 4439</td><td rowspan="1" colspan="1">Tioman, Malaysia</td><td rowspan="1" colspan="1">
                <ext-link xmlns:xlink="http://www.w3.org/1999/xlink" ext-link-type="gen" xlink:href="LC202002" xlink:type="simple">LC202002</ext-link>
              </td></tr><tr><td rowspan="1" colspan="1">81</td><td rowspan="1" colspan="1">
                <italic><tp:taxon-name><tp:taxon-name-part taxon-name-part-type="genus" reg="Leptobrachium">Leptobrachium</tp:taxon-name-part> <tp:taxon-name-part taxon-name-part-type="species" reg="tengchongense">tengchongense</tp:taxon-name-part></tp:taxon-name></italic>
              </td><td rowspan="1" colspan="1">SYSa004604d</td><td rowspan="1" colspan="1">Yunnan Province, China</td><td rowspan="1" colspan="1">
                <ext-link xmlns:xlink="http://www.w3.org/1999/xlink" ext-link-type="gen" xlink:href="KX066880" xlink:type="simple">KX066880</ext-link>
              </td></tr><tr><td rowspan="1" colspan="1">82</td><td rowspan="1" colspan="1">
                <italic><tp:taxon-name><tp:taxon-name-part taxon-name-part-type="genus" reg="Leptobrachium">Leptobrachium</tp:taxon-name-part> <tp:taxon-name-part taxon-name-part-type="species" reg="huashen">huashen</tp:taxon-name-part></tp:taxon-name></italic>
              </td><td rowspan="1" colspan="1">KIZ049025</td><td rowspan="1" colspan="1">Yunnan Province, China</td><td rowspan="1" colspan="1">
                <ext-link xmlns:xlink="http://www.w3.org/1999/xlink" ext-link-type="gen" xlink:href="KX811931" xlink:type="simple">KX811931</ext-link>
              </td></tr><tr><td rowspan="1" colspan="1">83</td><td rowspan="1" colspan="1">
                <italic><tp:taxon-name><tp:taxon-name-part taxon-name-part-type="genus" reg="Megophrys">Megophrys</tp:taxon-name-part> <tp:taxon-name-part taxon-name-part-type="species" reg="major">major</tp:taxon-name-part></tp:taxon-name></italic>
              </td><td rowspan="1" colspan="1">AMS R 173870</td><td rowspan="1" colspan="1">Kon Tum, Vietnam</td><td rowspan="1" colspan="1">
                <ext-link xmlns:xlink="http://www.w3.org/1999/xlink" ext-link-type="gen" xlink:href="KY476333" xlink:type="simple">KY476333</ext-link>
              </td></tr></tbody></table></table-wrap></tp:treatment-sec><ref-list><ref id="B61"><mixed-citation xmlns:xlink="http://www.w3.org/1999/xlink" xlink:type="simple"><person-group><name name-style="western"><surname>Rowley</surname><given-names>JJ</given-names></name><name name-style="western"><surname>Stuart</surname><given-names>BL</given-names></name><name name-style="western"><surname>Richards</surname><given-names>SJ</given-names></name><name name-style="western"><surname>Phimmachak</surname><given-names>S</given-names></name><name name-style="western"><surname>Sivongxay</surname><given-names>N</given-names></name></person-group> (<year>2010c</year>) <article-title>A new species of <italic><tp:taxon-name><tp:taxon-name-part taxon-name-part-type="genus">Leptolalax</tp:taxon-name-part></tp:taxon-name></italic> (<tp:taxon-name><tp:taxon-name-part taxon-name-part-type="order">Anura</tp:taxon-name-part></tp:taxon-name>: <tp:taxon-name><tp:taxon-name-part taxon-name-part-type="family">Megophryidae</tp:taxon-name-part></tp:taxon-name>) from Laos.</article-title><source>Zootaxa</source><volume>2681</volume>: <fpage>35</fpage>–<lpage>46</lpage>. <ext-link xlink:type="simple" ext-link-type="doi" xlink:href="10.11646/zootaxa.2681.1.3">https://doi.org/10.11646/zootaxa.2681.1.3</ext-link></mixed-citation></ref><ref id="B20"><mixed-citation xmlns:xlink="http://www.w3.org/1999/xlink" xlink:type="simple"><person-group><name name-style="western"><surname>Fei</surname><given-names>L</given-names></name><name name-style="western"><surname>Hu</surname><given-names>SQ</given-names></name><name name-style="western"><surname>Ye</surname><given-names>CY</given-names></name><name name-style="western"><surname>Huang</surname><given-names>YZ</given-names></name></person-group> (<year>2009</year>) <source>Fauna Sinica. <tp:taxon-name><tp:taxon-name-part taxon-name-part-type="class">Amphibia</tp:taxon-name-part></tp:taxon-name> (Vol. 2). <tp:taxon-name><tp:taxon-name-part taxon-name-part-type="order">Anura</tp:taxon-name-part></tp:taxon-name>.</source><publisher-name>Science Press</publisher-name>, <publisher-loc>Beijing</publisher-loc>, <size units="page">957 pp</size>. [in Chinese]</mixed-citation></ref><ref id="B58"><mixed-citation xmlns:xlink="http://www.w3.org/1999/xlink" xlink:type="simple"><person-group><name name-style="western"><surname>Rowley</surname><given-names>JJ</given-names></name><name name-style="western"><surname>Cao</surname><given-names>TT</given-names></name></person-group> (<year>2009</year>) <article-title>A new species of <italic><tp:taxon-name><tp:taxon-name-part taxon-name-part-type="genus">Leptolalax</tp:taxon-name-part></tp:taxon-name></italic> (<tp:taxon-name><tp:taxon-name-part taxon-name-part-type="order">Anura</tp:taxon-name-part></tp:taxon-name>: <tp:taxon-name><tp:taxon-name-part taxon-name-part-type="family">Megophryidae</tp:taxon-name-part></tp:taxon-name>) from central Vietnam.</article-title><source>Zootaxa</source><volume>2198</volume>: <fpage>51</fpage>–<lpage>60</lpage>. <ext-link xlink:type="simple" ext-link-type="doi" xlink:href="10.11646/zootaxa.2198.1.5">https://doi.org/10.11646/zootaxa.2198.1.5</ext-link></mixed-citation></ref><ref id="B47"><mixed-citation xmlns:xlink="http://www.w3.org/1999/xlink" xlink:type="simple"><person-group><name name-style="western"><surname>Matsui</surname><given-names>M</given-names></name></person-group> (<year>1997</year>) <article-title>Call characteristics of Malaysian <italic><tp:taxon-name><tp:taxon-name-part taxon-name-part-type="genus">Leptolalax</tp:taxon-name-part></tp:taxon-name></italic> with a description of two new species (<tp:taxon-name><tp:taxon-name-part taxon-name-part-type="order">Anura</tp:taxon-name-part></tp:taxon-name>: <tp:taxon-name><tp:taxon-name-part taxon-name-part-type="family">Pelobatidae</tp:taxon-name-part></tp:taxon-name>).</article-title><source>Copeia</source><volume>1997</volume>: <fpage>158</fpage>–<lpage>165</lpage>. <ext-link xlink:type="simple" ext-link-type="doi" xlink:href="10.2307/1447851">https://doi.org/10.2307/1447851</ext-link></mixed-citation></ref><ref id="B66"><mixed-citation xmlns:xlink="http://www.w3.org/1999/xlink" xlink:type="simple"><person-group><name name-style="western"><surname>Rowley</surname><given-names>JJ</given-names></name><name name-style="western"><surname>Tran</surname><given-names>DTA</given-names></name><name name-style="western"><surname>Le</surname><given-names>DTT</given-names></name><name name-style="western"><surname>Dau</surname><given-names>VQ</given-names></name><name name-style="western"><surname>Peloso</surname><given-names>PLV</given-names></name><name name-style="western"><surname>Nguyen</surname><given-names>TQ</given-names></name><name name-style="western"><surname>Hoang</surname><given-names>HD</given-names></name><name name-style="western"><surname>Nguyen</surname><given-names>TT</given-names></name><name name-style="western"><surname>Ziegler</surname><given-names>T</given-names></name></person-group> (<year>2016</year>) <article-title>Five new, microendemic Asian Leaf-litter Frogs (<italic><tp:taxon-name><tp:taxon-name-part taxon-name-part-type="genus">Leptolalax</tp:taxon-name-part></tp:taxon-name></italic>) from the southern Annamite mountains, Vietnam.</article-title><source>Zootaxa</source><volume>4085</volume>: <fpage>63</fpage>–<lpage>102</lpage>. <ext-link xlink:type="simple" ext-link-type="doi" xlink:href="10.11646/zootaxa.4085.1.3">https://doi.org/10.11646/zootaxa.4085.1.3</ext-link></mixed-citation></ref><ref id="B12"><mixed-citation xmlns:xlink="http://www.w3.org/1999/xlink" xlink:type="simple"><person-group><name name-style="western"><surname>Dring</surname><given-names>J</given-names></name></person-group> (<year>1983</year>) <article-title>Frogs of the genus <italic><tp:taxon-name><tp:taxon-name-part taxon-name-part-type="genus">Leptobrachella</tp:taxon-name-part></tp:taxon-name></italic> (<tp:taxon-name><tp:taxon-name-part taxon-name-part-type="family">Pelobatidae</tp:taxon-name-part></tp:taxon-name>).</article-title><source><tp:taxon-name><tp:taxon-name-part taxon-name-part-type="class">Amphibia</tp:taxon-name-part></tp:taxon-name>-Reptillia</source><volume>4</volume>: <fpage>89</fpage>–<lpage>102</lpage>. <ext-link xlink:type="simple" ext-link-type="doi" xlink:href="10.1163/156853883X00012">https://doi.org/10.1163/156853883X00012</ext-link></mixed-citation></ref><ref id="B16"><mixed-citation xmlns:xlink="http://www.w3.org/1999/xlink" xlink:type="simple"><person-group><name name-style="western"><surname>Eto</surname><given-names>K</given-names></name><name name-style="western"><surname>Matsui</surname><given-names>M</given-names></name><name name-style="western"><surname>Nishikawa</surname><given-names>K</given-names></name></person-group> (<year>2016</year>) <article-title>A new highland species of dwarf litter frog genus <italic><tp:taxon-name><tp:taxon-name-part taxon-name-part-type="genus">Leptobrachella</tp:taxon-name-part></tp:taxon-name></italic> (<tp:taxon-name><tp:taxon-name-part taxon-name-part-type="class">Amphibia</tp:taxon-name-part></tp:taxon-name>, <tp:taxon-name><tp:taxon-name-part taxon-name-part-type="order">Anura</tp:taxon-name-part></tp:taxon-name>, <tp:taxon-name><tp:taxon-name-part taxon-name-part-type="family">Megophryidae</tp:taxon-name-part></tp:taxon-name>) from Sarawak. Raffles Bulletin of Zoology.</article-title><source>Singapore</source><volume>64</volume>: <fpage>194</fpage>–<lpage>203</lpage>.</mixed-citation></ref><ref id="B62"><mixed-citation xmlns:xlink="http://www.w3.org/1999/xlink" xlink:type="simple"><person-group><name name-style="western"><surname>Rowley</surname><given-names>JJ</given-names></name><name name-style="western"><surname>Le</surname><given-names>DTT</given-names></name><name name-style="western"><surname>Tran</surname><given-names>DTA</given-names></name><name name-style="western"><surname>Hoang</surname><given-names>DH</given-names></name></person-group> (<year>2011</year>) <article-title>A new species of <italic><tp:taxon-name><tp:taxon-name-part taxon-name-part-type="genus">Leptobrachella</tp:taxon-name-part></tp:taxon-name></italic> (<tp:taxon-name><tp:taxon-name-part taxon-name-part-type="order">Anura</tp:taxon-name-part></tp:taxon-name>: <tp:taxon-name><tp:taxon-name-part taxon-name-part-type="family">Megophryidae</tp:taxon-name-part></tp:taxon-name>) from southern Vietnam.</article-title><source>Zootaxa</source><volume>2796</volume>: <fpage>15</fpage>–<lpage>28</lpage>. <ext-link xlink:type="simple" ext-link-type="doi" xlink:href="10.11646/zootaxa.4563.1.3">https://doi.org/10.11646/zootaxa.4563.1.3</ext-link></mixed-citation></ref><ref id="B77"><mixed-citation xmlns:xlink="http://www.w3.org/1999/xlink" xlink:type="simple"><person-group><name name-style="western"><surname>Wang</surname><given-names>J</given-names></name><name name-style="western"><surname>Li</surname><given-names>YL</given-names></name><name name-style="western"><surname>Li</surname><given-names>Y</given-names></name><name name-style="western"><surname>Chen</surname><given-names>HH</given-names></name><name name-style="western"><surname>Zeng</surname><given-names>YJ</given-names></name><name name-style="western"><surname>Shen</surname><given-names>JM</given-names></name><name name-style="western"><surname>Wang</surname><given-names>YY</given-names></name></person-group> (<year>2019</year>) <article-title>Morphology, molecular genetics, and acoustics reveal two new species of the genus <italic><tp:taxon-name><tp:taxon-name-part taxon-name-part-type="genus">Leptobrachella</tp:taxon-name-part></tp:taxon-name></italic> from northwestern Guizhou Province, China (<tp:taxon-name><tp:taxon-name-part taxon-name-part-type="order">Anura</tp:taxon-name-part></tp:taxon-name>, <tp:taxon-name><tp:taxon-name-part taxon-name-part-type="family">Megophryidae</tp:taxon-name-part></tp:taxon-name>).</article-title><source>ZooKeys</source><volume>848</volume>: <fpage>119</fpage>–<lpage>154</lpage>. <ext-link xlink:type="simple" ext-link-type="doi" xlink:href="10.3897/zookeys.848.29181">https://doi.org/10.3897/zookeys.848.29181</ext-link></mixed-citation></ref><ref id="B17"><mixed-citation xmlns:xlink="http://www.w3.org/1999/xlink" xlink:type="simple"><person-group><name name-style="western"><surname>Eto</surname><given-names>K</given-names></name><name name-style="western"><surname>Matsui</surname><given-names>M</given-names></name><name name-style="western"><surname>Hamidy</surname><given-names>A</given-names></name><name name-style="western"><surname>Munir</surname><given-names>M</given-names></name><name name-style="western"><surname>Iskandar</surname><given-names>DT</given-names></name></person-group> (<year>2018</year>) <article-title>Two new species of the genus <italic><tp:taxon-name><tp:taxon-name-part taxon-name-part-type="genus">Leptobrachella</tp:taxon-name-part></tp:taxon-name></italic> (<tp:taxon-name><tp:taxon-name-part taxon-name-part-type="class">Amphibia</tp:taxon-name-part></tp:taxon-name>: <tp:taxon-name><tp:taxon-name-part taxon-name-part-type="order">Anura</tp:taxon-name-part></tp:taxon-name>: <tp:taxon-name><tp:taxon-name-part taxon-name-part-type="family">Megophryidae</tp:taxon-name-part></tp:taxon-name>) from Kalimantan, Indonesia.</article-title><source>Current Herpetology</source><volume>37</volume>(<issue>2</issue>): <fpage>95</fpage>–<lpage>105</lpage>. <ext-link xlink:type="simple" ext-link-type="doi" xlink:href="10.5358/hsj.37.95">https://doi.org/10.5358/hsj.37.95</ext-link></mixed-citation></ref><ref id="B64"><mixed-citation xmlns:xlink="http://www.w3.org/1999/xlink" xlink:type="simple"><person-group><name name-style="western"><surname>Rowley</surname><given-names>JJ</given-names></name><name name-style="western"><surname>Dau</surname><given-names>VQ</given-names></name><name name-style="western"><surname>Nguyen</surname><given-names>TT</given-names></name></person-group> (<year>2013</year>) <article-title>A new species of <italic><tp:taxon-name><tp:taxon-name-part taxon-name-part-type="genus">Leptolalax</tp:taxon-name-part></tp:taxon-name></italic> (<tp:taxon-name><tp:taxon-name-part taxon-name-part-type="order">Anura</tp:taxon-name-part></tp:taxon-name>: <tp:taxon-name><tp:taxon-name-part taxon-name-part-type="family">Megophryidae</tp:taxon-name-part></tp:taxon-name>) from the highest mountain in Indochina.</article-title><source>Zootaxa</source><volume>3737</volume>(<issue>4</issue>): <fpage>415</fpage>–<lpage>428</lpage>. <ext-link xlink:type="simple" ext-link-type="doi" xlink:href="10.11646/zootaxa.3737.4.5">https://doi.org/10.11646/zootaxa.3737.4.5</ext-link></mixed-citation></ref><ref id="B55"><mixed-citation xmlns:xlink="http://www.w3.org/1999/xlink" xlink:type="simple"><person-group><name name-style="western"><surname>Ohler</surname><given-names>A</given-names></name><name name-style="western"><surname>Wollenberg</surname><given-names>KC</given-names></name><name name-style="western"><surname>Grosjean</surname><given-names>S</given-names></name><name name-style="western"><surname>Hendrix</surname><given-names>R</given-names></name><name name-style="western"><surname>Vences</surname><given-names>M</given-names></name><name name-style="western"><surname>Ziegler</surname><given-names>T</given-names></name><name name-style="western"><surname>Dubois</surname><given-names>A</given-names></name></person-group> (<year>2011</year>) <article-title>Sorting out Lalos: description of new species and additional taxonomic data on megophryid frogs from northern Indochina (genus <italic><tp:taxon-name><tp:taxon-name-part taxon-name-part-type="genus">Leptolalax</tp:taxon-name-part></tp:taxon-name></italic>, <tp:taxon-name><tp:taxon-name-part taxon-name-part-type="family">Megophryidae</tp:taxon-name-part></tp:taxon-name>, <tp:taxon-name><tp:taxon-name-part taxon-name-part-type="order">Anura</tp:taxon-name-part></tp:taxon-name>).</article-title><source>Zootaxa</source><volume>3147</volume>: <fpage>1</fpage>–<lpage>83</lpage>. <ext-link xlink:type="simple" ext-link-type="doi" xlink:href="10.11646/zootaxa.3147.1.1">https://doi.org/10.11646/zootaxa.3147.1.1</ext-link></mixed-citation></ref><ref id="B15"><mixed-citation xmlns:xlink="http://www.w3.org/1999/xlink" xlink:type="simple"><person-group><name name-style="western"><surname>Eto</surname><given-names>K</given-names></name><name name-style="western"><surname>Matsui</surname><given-names>M</given-names></name><name name-style="western"><surname>Nishikawa</surname><given-names>K</given-names></name></person-group> (<year>2015</year>) <article-title>Description of a new species of the genus <italic><tp:taxon-name><tp:taxon-name-part taxon-name-part-type="genus">Leptobrachella</tp:taxon-name-part></tp:taxon-name></italic> (<tp:taxon-name><tp:taxon-name-part taxon-name-part-type="class">Amphibia</tp:taxon-name-part></tp:taxon-name>, <tp:taxon-name><tp:taxon-name-part taxon-name-part-type="order">Anura</tp:taxon-name-part></tp:taxon-name>, <tp:taxon-name><tp:taxon-name-part taxon-name-part-type="family">Megophryidae</tp:taxon-name-part></tp:taxon-name>) from Borneo.</article-title><source>Current Herpetology</source><volume>34</volume>(<issue>2</issue>): <fpage>128</fpage>–<lpage>139</lpage>. <ext-link xlink:type="simple" ext-link-type="doi" xlink:href="10.5358/hsj.34.128">https://doi.org/10.5358/hsj.34.128</ext-link></mixed-citation></ref><ref id="B59"><mixed-citation xmlns:xlink="http://www.w3.org/1999/xlink" xlink:type="simple"><person-group><name name-style="western"><surname>Rowley</surname><given-names>JJ</given-names></name><name name-style="western"><surname>Hoang</surname><given-names>DH</given-names></name><name name-style="western"><surname>Le</surname><given-names>TTD</given-names></name><name name-style="western"><surname>Dau</surname><given-names>QV</given-names></name><name name-style="western"><surname>Cao</surname><given-names>TT</given-names></name></person-group> (<year>2010a</year>) <article-title>A new species of <italic><tp:taxon-name><tp:taxon-name-part taxon-name-part-type="genus">Leptolalax</tp:taxon-name-part></tp:taxon-name></italic> (<tp:taxon-name><tp:taxon-name-part taxon-name-part-type="order">Anura</tp:taxon-name-part></tp:taxon-name>: <tp:taxon-name><tp:taxon-name-part taxon-name-part-type="family">Megophryidae</tp:taxon-name-part></tp:taxon-name>) from Vietnam and further information on <italic><tp:taxon-name><tp:taxon-name-part taxon-name-part-type="genus">Leptolalax</tp:taxon-name-part> <tp:taxon-name-part taxon-name-part-type="species">tuberosus</tp:taxon-name-part></tp:taxon-name></italic>.</article-title><source>Zootaxa</source><volume>2660</volume>: <fpage>33</fpage>–<lpage>45</lpage>.</mixed-citation></ref><ref id="B32"><mixed-citation xmlns:xlink="http://www.w3.org/1999/xlink" xlink:type="simple"><person-group><name name-style="western"><surname>Inger</surname><given-names>RF</given-names></name><name name-style="western"><surname>Stuebing</surname><given-names>RB</given-names></name><name name-style="western"><surname>Tan</surname><given-names>F</given-names></name></person-group> (<year>1995</year>) <article-title>New species and new records of anurans from Borneo. Raffles Bulletin of Zoology.</article-title><source>Singapore</source><volume>43</volume>: <fpage>115</fpage>–<lpage>132</lpage>.</mixed-citation></ref><ref id="B50"><mixed-citation xmlns:xlink="http://www.w3.org/1999/xlink" xlink:type="simple"><person-group><name name-style="western"><surname>Matsui</surname><given-names>M</given-names></name><name name-style="western"><surname>Dehling</surname><given-names>J M</given-names></name></person-group> (<year>2012</year>) <article-title>Notes on an enigmatic Bornean megophryid, <italic><tp:taxon-name><tp:taxon-name-part taxon-name-part-type="genus">Leptolalax</tp:taxon-name-part> <tp:taxon-name-part taxon-name-part-type="species">dringi</tp:taxon-name-part></tp:taxon-name></italic> Dubois, 1987 (<tp:taxon-name><tp:taxon-name-part taxon-name-part-type="class">Amphibia</tp:taxon-name-part></tp:taxon-name>: <tp:taxon-name><tp:taxon-name-part taxon-name-part-type="order">Anura</tp:taxon-name-part></tp:taxon-name>).</article-title><source>Zootaxa</source><volume>3317</volume>(<issue>1</issue>): <fpage>49</fpage>–<lpage>58</lpage>. <ext-link xlink:type="simple" ext-link-type="doi" xlink:href="10.11646/zootaxa.3317.1.4">https://doi.org/10.11646/zootaxa.3317.1.4</ext-link></mixed-citation></ref><ref id="B63"><mixed-citation xmlns:xlink="http://www.w3.org/1999/xlink" xlink:type="simple"><person-group><name name-style="western"><surname>Rowley</surname><given-names>JJ</given-names></name><name name-style="western"><surname>Hoang</surname><given-names>HD</given-names></name><name name-style="western"><surname>Dau</surname><given-names>VQ</given-names></name><name name-style="western"><surname>Le</surname><given-names>TTD</given-names></name><name name-style="western"><surname>Cao</surname><given-names>TT</given-names></name></person-group> (<year>2012</year>) <article-title>A new species of <italic><tp:taxon-name><tp:taxon-name-part taxon-name-part-type="genus">Leptolalax</tp:taxon-name-part></tp:taxon-name></italic> (<tp:taxon-name><tp:taxon-name-part taxon-name-part-type="order">Anura</tp:taxon-name-part></tp:taxon-name>: <tp:taxon-name><tp:taxon-name-part taxon-name-part-type="family">Megophryidae</tp:taxon-name-part></tp:taxon-name>) from central Vietnam.</article-title><source>Zootaxa</source><volume>3321</volume>: <fpage>56</fpage>–<lpage>68</lpage>. <ext-link xlink:type="simple" ext-link-type="doi" xlink:href="10.11646/zootaxa.3321.1.4">https://doi.org/10.11646/zootaxa.3321.1.4</ext-link></mixed-citation></ref><ref id="B10"><mixed-citation xmlns:xlink="http://www.w3.org/1999/xlink" xlink:type="simple"><person-group><name name-style="western"><surname>Dehling</surname><given-names>JM</given-names></name><name name-style="western"><surname>Matsui</surname><given-names>M</given-names></name></person-group> (<year>2013</year>) <article-title>A new species of <italic><tp:taxon-name><tp:taxon-name-part taxon-name-part-type="genus">Leptolalax</tp:taxon-name-part></tp:taxon-name></italic> (<tp:taxon-name><tp:taxon-name-part taxon-name-part-type="order">Anura</tp:taxon-name-part></tp:taxon-name>: <tp:taxon-name><tp:taxon-name-part taxon-name-part-type="family">Megophryidae</tp:taxon-name-part></tp:taxon-name>) from Gunung Mulu National Park, Sarawak, East Malaysia (Borneo).</article-title><source>Zootaxa</source><volume>3670</volume>: <fpage>33</fpage>–<lpage>44</lpage>.</mixed-citation></ref><ref id="B48"><mixed-citation xmlns:xlink="http://www.w3.org/1999/xlink" xlink:type="simple"><person-group><name name-style="western"><surname>Matsui</surname><given-names>M</given-names></name></person-group> (<year>2006</year>) <article-title>Three new species of <italic><tp:taxon-name><tp:taxon-name-part taxon-name-part-type="genus">Leptolalax</tp:taxon-name-part></tp:taxon-name></italic> from Thailand (<tp:taxon-name><tp:taxon-name-part taxon-name-part-type="class">Amphibia</tp:taxon-name-part></tp:taxon-name>, <tp:taxon-name><tp:taxon-name-part taxon-name-part-type="order">Anura</tp:taxon-name-part></tp:taxon-name>, <tp:taxon-name><tp:taxon-name-part taxon-name-part-type="family">Megophryidae</tp:taxon-name-part></tp:taxon-name>).</article-title><source>Zoological Science</source><volume>23</volume>(<issue>9</issue>): <fpage>821</fpage>–<lpage>830</lpage>. <ext-link xlink:type="simple" ext-link-type="doi" xlink:href="10.2108/zsj.23.821">https://doi.org/10.2108/zsj.23.821</ext-link></mixed-citation></ref><ref id="B25"><mixed-citation xmlns:xlink="http://www.w3.org/1999/xlink" xlink:type="simple"><person-group><name name-style="western"><surname>Günther</surname><given-names>A</given-names></name></person-group> (<year>1872</year>) <article-title>On the reptiles and amphibians of Borneo.</article-title><source>Proceedings of the Scientific Meetings of the Zoological Society of London</source><volume>1872</volume>: <fpage>586</fpage>–<lpage>600</lpage>.</mixed-citation></ref><ref id="B9"><mixed-citation xmlns:xlink="http://www.w3.org/1999/xlink" xlink:type="simple"><person-group><name name-style="western"><surname>Dehling</surname><given-names>JM</given-names></name></person-group> (<year>2012b</year>) <article-title>Redescription of <italic><tp:taxon-name><tp:taxon-name-part taxon-name-part-type="genus">Leptolalax</tp:taxon-name-part> <tp:taxon-name-part taxon-name-part-type="species">gracilis</tp:taxon-name-part></tp:taxon-name></italic> (Günther, 1872) from Borneo and taxonomic status of two populations of <italic><tp:taxon-name><tp:taxon-name-part taxon-name-part-type="genus">Leptolalax</tp:taxon-name-part></tp:taxon-name></italic> (<tp:taxon-name><tp:taxon-name-part taxon-name-part-type="order">Anura</tp:taxon-name-part></tp:taxon-name>: <tp:taxon-name><tp:taxon-name-part taxon-name-part-type="family">Megophryidae</tp:taxon-name-part></tp:taxon-name>) from Peninsular Malaysia.</article-title><source>Zootaxa</source><volume>3328</volume>: <fpage>20</fpage>–<lpage>34</lpage>. <ext-link xlink:type="simple" ext-link-type="doi" xlink:href="10.11646/zootaxa.3328.1.2">https://doi.org/10.11646/zootaxa.3328.1.2</ext-link></mixed-citation></ref><ref id="B3"><mixed-citation xmlns:xlink="http://www.w3.org/1999/xlink" xlink:type="simple"><person-group><name name-style="western"><surname>Boulenger</surname><given-names>GA</given-names></name></person-group> (<year>1900</year>) <article-title>Descriptions of new batrachians and reptiles from the Larut Hills, Perak.</article-title><source>Annals and Magazine of Natural History</source><volume>6</volume>: <fpage>186</fpage>–<lpage>194</lpage>. <ext-link xlink:type="simple" ext-link-type="doi" xlink:href="10.1080/00222930008678356">https://doi.org/10.1080/00222930008678356</ext-link></mixed-citation></ref><ref id="B65"><mixed-citation xmlns:xlink="http://www.w3.org/1999/xlink" xlink:type="simple"><person-group><name name-style="western"><surname>Rowley</surname><given-names>JJ</given-names></name><name name-style="western"><surname>Stuart</surname><given-names>BL</given-names></name><name name-style="western"><surname>Neang</surname><given-names>T</given-names></name><name name-style="western"><surname>Hoang</surname><given-names>HD</given-names></name><name name-style="western"><surname>Dau</surname><given-names>VQ</given-names></name><name name-style="western"><surname>Nguyen</surname><given-names>TT</given-names></name><name name-style="western"><surname>Emmett</surname><given-names>DA</given-names></name></person-group> (<year>2015a</year>) <article-title>A new species of <italic><tp:taxon-name><tp:taxon-name-part taxon-name-part-type="genus">Leptolalax</tp:taxon-name-part></tp:taxon-name></italic> (<tp:taxon-name><tp:taxon-name-part taxon-name-part-type="order">Anura</tp:taxon-name-part></tp:taxon-name>: <tp:taxon-name><tp:taxon-name-part taxon-name-part-type="family">Megophryidae</tp:taxon-name-part></tp:taxon-name>) from Vietnam and Cambodia.</article-title><source>Zootaxa</source><volume>4039</volume>: <fpage>401</fpage>–<lpage>417</lpage>. <ext-link xlink:type="simple" ext-link-type="doi" xlink:href="10.11646/zootaxa.4039.3.1">https://doi.org/10.11646/zootaxa.4039.3.1</ext-link></mixed-citation></ref><ref id="B23"><mixed-citation xmlns:xlink="http://www.w3.org/1999/xlink" xlink:type="simple"><person-group><name name-style="western"><surname>Grismer</surname><given-names>LL</given-names></name><name name-style="western"><surname>Grismer</surname><given-names>JL</given-names></name><name name-style="western"><surname>Youmans</surname><given-names>TM</given-names></name></person-group> (<year>2004</year>) <article-title>A new species of <italic><tp:taxon-name><tp:taxon-name-part taxon-name-part-type="genus">Leptolalax</tp:taxon-name-part></tp:taxon-name></italic> (<tp:taxon-name><tp:taxon-name-part taxon-name-part-type="order">Anura</tp:taxon-name-part></tp:taxon-name>: <tp:taxon-name><tp:taxon-name-part taxon-name-part-type="family">Megophryidae</tp:taxon-name-part></tp:taxon-name>) from Pulau Tioman, West Malaysia.</article-title><source>Asiatic Herpetological Research</source><volume>10</volume>: <fpage>8</fpage>–<lpage>11</lpage>.</mixed-citation></ref><ref id="B49"><mixed-citation xmlns:xlink="http://www.w3.org/1999/xlink" xlink:type="simple"><person-group><name name-style="western"><surname>Matsui</surname><given-names>M</given-names></name><name name-style="western"><surname>Belabut</surname><given-names>DM</given-names></name><name name-style="western"><surname>Ahmad</surname><given-names>N</given-names></name><name name-style="western"><surname>Yong</surname><given-names>HS</given-names></name></person-group> (<year>2009</year>) <article-title>A new species of <italic><tp:taxon-name><tp:taxon-name-part taxon-name-part-type="genus">Leptolalax</tp:taxon-name-part></tp:taxon-name></italic> (<tp:taxon-name><tp:taxon-name-part taxon-name-part-type="class">Amphibia</tp:taxon-name-part></tp:taxon-name>, <tp:taxon-name><tp:taxon-name-part taxon-name-part-type="order">Anura</tp:taxon-name-part></tp:taxon-name>, <tp:taxon-name><tp:taxon-name-part taxon-name-part-type="family">Megophryidae</tp:taxon-name-part></tp:taxon-name>) from Peninsular Malaysia.</article-title><source>Zoological Science</source><volume>26</volume>(<issue>3</issue>): <fpage>243</fpage>–<lpage>247</lpage>. <ext-link xlink:type="simple" ext-link-type="doi" xlink:href="10.2108/zsj.26.243">https://doi.org/10.2108/zsj.26.243</ext-link></mixed-citation></ref><ref id="B7"><mixed-citation xmlns:xlink="http://www.w3.org/1999/xlink" xlink:type="simple"><person-group><name name-style="western"><surname>Das</surname><given-names>I</given-names></name><name name-style="western"><surname>Tron</surname><given-names>RKL</given-names></name><name name-style="western"><surname>Rangad</surname><given-names>D</given-names></name><name name-style="western"><surname>Hooroo</surname><given-names>RN</given-names></name></person-group> (<year>2010</year>) <article-title>A new species of <italic><tp:taxon-name><tp:taxon-name-part taxon-name-part-type="genus">Leptolalax</tp:taxon-name-part></tp:taxon-name></italic> (<tp:taxon-name><tp:taxon-name-part taxon-name-part-type="order">Anura</tp:taxon-name-part></tp:taxon-name>: <tp:taxon-name><tp:taxon-name-part taxon-name-part-type="family">Megophryidae</tp:taxon-name-part></tp:taxon-name>) from the sacred groves of Mawphlang, Meghalaya, north-eastern India.</article-title><source>Zootaxa</source><volume>2339</volume>: <fpage>44</fpage>–<lpage>56</lpage>. <ext-link xlink:type="simple" ext-link-type="doi" xlink:href="10.1038/nmeth.2109">https://doi.org/10.1038/nmeth.2109</ext-link></mixed-citation></ref><ref id="B1"><mixed-citation xmlns:xlink="http://www.w3.org/1999/xlink" xlink:type="simple"><person-group><name name-style="western"><surname>Anderson</surname><given-names>J</given-names></name></person-group> (<year>1871</year>) <article-title>A list of the reptilian accession to the Indian Museum, Calcutta from 1865 to 1870, with a description of some new species.</article-title><source>Journal of the Asiatic Society of Bengal</source><volume>40</volume>: <fpage>12</fpage>–<lpage>39</lpage>.</mixed-citation></ref><ref id="B30"><mixed-citation xmlns:xlink="http://www.w3.org/1999/xlink" xlink:type="simple"><person-group><name name-style="western"><surname>Humtsoe</surname><given-names>LN</given-names></name><name name-style="western"><surname>Bordoloi</surname><given-names>S</given-names></name><name name-style="western"><surname>Ohler</surname><given-names>A</given-names></name><name name-style="western"><surname>Dubois</surname><given-names>A</given-names></name></person-group> (<year>2008</year>) <article-title>Rediscovery of a long known species, <italic><tp:taxon-name><tp:taxon-name-part taxon-name-part-type="genus">Ixalus</tp:taxon-name-part> <tp:taxon-name-part taxon-name-part-type="species">lateralis</tp:taxon-name-part></tp:taxon-name></italic> Anderson, 1871.</article-title><source>Zootaxa</source><volume>1921</volume>: <fpage>24</fpage>–<lpage>34</lpage>. <ext-link xlink:type="simple" ext-link-type="doi" xlink:href="10.11646/zootaxa.1921.1.2">https://doi.org/10.11646/zootaxa.1921.1.2</ext-link></mixed-citation></ref><ref id="B72"><mixed-citation xmlns:xlink="http://www.w3.org/1999/xlink" xlink:type="simple"><person-group><name name-style="western"><surname>Sung</surname><given-names>YH</given-names></name><name name-style="western"><surname>Yang</surname><given-names>JH</given-names></name><name name-style="western"><surname>Wang</surname><given-names>YY</given-names></name></person-group> (<year>2014</year>) <article-title>A new species of <italic><tp:taxon-name><tp:taxon-name-part taxon-name-part-type="genus">Leptolalax</tp:taxon-name-part></tp:taxon-name></italic> (<tp:taxon-name><tp:taxon-name-part taxon-name-part-type="order">Anura</tp:taxon-name-part></tp:taxon-name>: <tp:taxon-name><tp:taxon-name-part taxon-name-part-type="family">Megophryidae</tp:taxon-name-part></tp:taxon-name>) from southern China.</article-title><source>Asian Herpetological Research</source><volume>5</volume>(<issue>2</issue>): <fpage>80</fpage>–<lpage>90</lpage>. <ext-link xlink:type="simple" ext-link-type="doi" xlink:href="10.3724/SP.J.1245.2014.00080">https://doi.org/10.3724/SP.J.1245.2014.00080</ext-link>&gt;</mixed-citation></ref><ref id="B14"><mixed-citation xmlns:xlink="http://www.w3.org/1999/xlink" xlink:type="simple"><person-group><name name-style="western"><surname>Duong</surname><given-names>TV</given-names></name><name name-style="western"><surname>Do</surname><given-names>DT</given-names></name><name name-style="western"><surname>Ngo</surname><given-names>CD</given-names></name><name name-style="western"><surname>Nguyen</surname><given-names>TQ</given-names></name><name name-style="western"><surname>Poyarkov</surname><given-names>Jr NA</given-names></name></person-group> (<year>2018</year>) <article-title>A new species of the genus <italic><tp:taxon-name><tp:taxon-name-part taxon-name-part-type="genus">Leptolalax</tp:taxon-name-part></tp:taxon-name></italic> (<tp:taxon-name><tp:taxon-name-part taxon-name-part-type="order">Anura</tp:taxon-name-part></tp:taxon-name>: <tp:taxon-name><tp:taxon-name-part taxon-name-part-type="family">Megophryidae</tp:taxon-name-part></tp:taxon-name>) from southern Vietnam.</article-title><source>Zoological Research</source><volume>39</volume>: <fpage>181</fpage>–<lpage>196</lpage>. <ext-link xlink:type="simple" ext-link-type="doi" xlink:href="10.24272/j.issn.2095-8137.2018.009">https://doi.org/10.24272/j.issn.2095-8137.2018.009</ext-link></mixed-citation></ref><ref id="B29"><mixed-citation xmlns:xlink="http://www.w3.org/1999/xlink" xlink:type="simple"><person-group><name name-style="western"><surname>Hou</surname><given-names>YM</given-names></name><name name-style="western"><surname>Zhang</surname><given-names>MF</given-names></name><name name-style="western"><surname>Hu</surname><given-names>F</given-names></name><name name-style="western"><surname>Li</surname><given-names>SY</given-names></name><name name-style="western"><surname>Shi</surname><given-names>SC</given-names></name><name name-style="western"><surname>Chen</surname><given-names>J</given-names></name><name name-style="western"><surname>Mo</surname><given-names>XY</given-names></name><name name-style="western"><surname>Wang</surname><given-names>B</given-names></name></person-group> (<year>2018</year>) <article-title>A new species of the genus <italic><tp:taxon-name><tp:taxon-name-part taxon-name-part-type="genus">Leptolalax</tp:taxon-name-part></tp:taxon-name></italic> (<tp:taxon-name><tp:taxon-name-part taxon-name-part-type="order">Anura</tp:taxon-name-part></tp:taxon-name>, <tp:taxon-name><tp:taxon-name-part taxon-name-part-type="family">Megophryidae</tp:taxon-name-part></tp:taxon-name>) from Hunan, China.</article-title><source>Zootaxa</source><volume>4444</volume>(<issue>3</issue>): <fpage>247</fpage>–<lpage>266</lpage>. <ext-link xlink:type="simple" ext-link-type="doi" xlink:href="10.11646/zootaxa.4444.3.2">https://doi.org/10.11646/zootaxa.4444.3.2</ext-link></mixed-citation></ref><ref id="B82"><mixed-citation xmlns:xlink="http://www.w3.org/1999/xlink" xlink:type="simple"><person-group><name name-style="western"><surname>Yuan</surname><given-names>ZY</given-names></name><name name-style="western"><surname>Sun</surname><given-names>RD</given-names></name><name name-style="western"><surname>Chen</surname><given-names>JM</given-names></name><name name-style="western"><surname>Rowley</surname><given-names>JJ</given-names></name><name name-style="western"><surname>Wu</surname><given-names>ZJ</given-names></name><name name-style="western"><surname>Hou</surname><given-names>SB</given-names></name><name name-style="western"><surname>Wang</surname><given-names>SN</given-names></name><name name-style="western"><surname>Che</surname><given-names>J</given-names></name></person-group> (<year>2017</year>) <article-title>A new species of the genus <italic><tp:taxon-name><tp:taxon-name-part taxon-name-part-type="genus">Leptolalax</tp:taxon-name-part></tp:taxon-name></italic> (<tp:taxon-name><tp:taxon-name-part taxon-name-part-type="order">Anura</tp:taxon-name-part></tp:taxon-name>: <tp:taxon-name><tp:taxon-name-part taxon-name-part-type="family">Megophryidae</tp:taxon-name-part></tp:taxon-name>) from Guangxi, China.</article-title><source>Zootaxa</source><volume>4300</volume>: <fpage>551</fpage>–<lpage>570</lpage>. <ext-link xlink:type="simple" ext-link-type="doi" xlink:href="10.11646/zootaxa.4300.4.5">https://doi.org/10.11646/zootaxa.4300.4.5</ext-link></mixed-citation></ref><ref id="B52"><mixed-citation xmlns:xlink="http://www.w3.org/1999/xlink" xlink:type="simple"><person-group><name name-style="western"><surname>Matsui</surname><given-names>M</given-names></name><name name-style="western"><surname>Nishikawa</surname><given-names>K</given-names></name><name name-style="western"><surname>Yambun</surname><given-names>P</given-names></name></person-group> (<year>2014b</year>) <article-title>A new <italic><tp:taxon-name><tp:taxon-name-part taxon-name-part-type="genus">Leptolalax</tp:taxon-name-part></tp:taxon-name></italic> from the mountains of Sabah, Borneo (<tp:taxon-name><tp:taxon-name-part taxon-name-part-type="class">Amphibia</tp:taxon-name-part></tp:taxon-name>, <tp:taxon-name><tp:taxon-name-part taxon-name-part-type="order">Anura</tp:taxon-name-part></tp:taxon-name>, <tp:taxon-name><tp:taxon-name-part taxon-name-part-type="family">Megophryidae</tp:taxon-name-part></tp:taxon-name>).</article-title><source>Zootaxa</source><volume>3753</volume>(<issue>3</issue>): <fpage>440</fpage>–<lpage>452</lpage>. <ext-link xlink:type="simple" ext-link-type="doi" xlink:href="10.11646/zootaxa.3753.5.3">https://doi.org/10.11646/zootaxa.3753.5.3</ext-link></mixed-citation></ref><ref id="B33"><mixed-citation xmlns:xlink="http://www.w3.org/1999/xlink" xlink:type="simple"><person-group><name name-style="western"><surname>Inger</surname><given-names>RF</given-names></name><name name-style="western"><surname>Lakim</surname><given-names>M</given-names></name><name name-style="western"><surname>Biun</surname><given-names>A</given-names></name><name name-style="western"><surname>Yambun</surname><given-names>P</given-names></name></person-group> (<year>1997</year>) <article-title>A new species of <italic><tp:taxon-name><tp:taxon-name-part taxon-name-part-type="genus">Leptolalax</tp:taxon-name-part></tp:taxon-name></italic> (<tp:taxon-name><tp:taxon-name-part taxon-name-part-type="order">Anura</tp:taxon-name-part></tp:taxon-name>: <tp:taxon-name><tp:taxon-name-part taxon-name-part-type="family">Megophryidae</tp:taxon-name-part></tp:taxon-name>) from Borneo.</article-title><source>Asiatic Herpetological Research</source><volume>7</volume>: <fpage>48</fpage>–<lpage>50</lpage>. <ext-link xlink:type="simple" ext-link-type="doi" xlink:href="10.5962/bhl.part.18855">https://doi.org/10.5962/bhl.part.18855</ext-link></mixed-citation></ref><ref id="B60"><mixed-citation xmlns:xlink="http://www.w3.org/1999/xlink" xlink:type="simple"><person-group><name name-style="western"><surname>Rowley</surname><given-names>JJ</given-names></name><name name-style="western"><surname>Stuart</surname><given-names>BL</given-names></name><name name-style="western"><surname>Neang</surname><given-names>T</given-names></name><name name-style="western"><surname>Emmett</surname><given-names>DA</given-names></name></person-group> (<year>2010b</year>) <article-title>A new species of <italic><tp:taxon-name><tp:taxon-name-part taxon-name-part-type="genus">Leptolalax</tp:taxon-name-part></tp:taxon-name></italic> (<tp:taxon-name><tp:taxon-name-part taxon-name-part-type="order">Anura</tp:taxon-name-part></tp:taxon-name>: <tp:taxon-name><tp:taxon-name-part taxon-name-part-type="family">Megophryidae</tp:taxon-name-part></tp:taxon-name>) from northeastern Cambodia.</article-title><source>Zootaxa</source><volume>2567</volume>: <fpage>57</fpage>–<lpage>68</lpage>. <ext-link xlink:type="simple" ext-link-type="doi" xlink:href="10.11646/zootaxa.2567.1.3">https://doi.org/10.11646/zootaxa.2567.1.3</ext-link></mixed-citation></ref><ref id="B74"><mixed-citation xmlns:xlink="http://www.w3.org/1999/xlink" xlink:type="simple"><person-group><name name-style="western"><surname>Taylor</surname><given-names>EH</given-names></name></person-group> (<year>1962</year>) <article-title>The amphibian fauna of Thailand.</article-title><source>University of Kansas Science Bulletin</source><volume>43</volume>: <fpage>265</fpage>–<lpage>599</lpage>. <ext-link xlink:type="simple" ext-link-type="doi" xlink:href="10.5962/bhl.part.13347">https://doi.org/10.5962/bhl.part.13347</ext-link></mixed-citation></ref><ref id="B28"><mixed-citation xmlns:xlink="http://www.w3.org/1999/xlink" xlink:type="simple"><person-group><name name-style="western"><surname>Hoang</surname><given-names>CV</given-names></name><name name-style="western"><surname>Nguyen</surname><given-names>TT</given-names></name><name name-style="western"><surname>Luu</surname><given-names>VQ</given-names></name><name name-style="western"><surname>Nguyen</surname><given-names>TQ</given-names></name><name name-style="western"><surname>Jiang</surname><given-names>JP</given-names></name></person-group> (<year>2019</year>) <article-title>A new species of <italic><tp:taxon-name><tp:taxon-name-part taxon-name-part-type="genus">Leptobrachella</tp:taxon-name-part></tp:taxon-name></italic> Smith 1925 (<tp:taxon-name><tp:taxon-name-part taxon-name-part-type="order">Anura</tp:taxon-name-part></tp:taxon-name>: <tp:taxon-name><tp:taxon-name-part taxon-name-part-type="family">Megophryidae</tp:taxon-name-part></tp:taxon-name>) from Thanh Hoa Province, Vietnam. Raffles Bulletin of Zoology.</article-title><source>Singapore</source><volume>67</volume>: <fpage>536</fpage>–<lpage>556</lpage>. <ext-link xlink:type="simple" ext-link-type="doi" xlink:href="10.26107/RBZ–2019-0042">https://doi.org/10.26107/RBZ–2019-0042</ext-link></mixed-citation></ref><ref id="B36"><mixed-citation xmlns:xlink="http://www.w3.org/1999/xlink" xlink:type="simple"><person-group><name name-style="western"><surname>Lathrop</surname><given-names>A</given-names></name><name name-style="western"><surname>Murphy</surname><given-names>RW</given-names></name><name name-style="western"><surname>Orlov</surname><given-names>N</given-names></name><name name-style="western"><surname>Ho</surname><given-names>CT</given-names></name></person-group> (<year>1998</year>) <article-title>Two new species of <italic><tp:taxon-name><tp:taxon-name-part taxon-name-part-type="genus">Leptolalax</tp:taxon-name-part></tp:taxon-name></italic> (<tp:taxon-name><tp:taxon-name-part taxon-name-part-type="order">Anura</tp:taxon-name-part></tp:taxon-name>: <tp:taxon-name><tp:taxon-name-part taxon-name-part-type="family">Megophryidae</tp:taxon-name-part></tp:taxon-name>) from northern Vietnam.</article-title><source><tp:taxon-name><tp:taxon-name-part taxon-name-part-type="class">Amphibia</tp:taxon-name-part></tp:taxon-name>-<tp:taxon-name><tp:taxon-name-part taxon-name-part-type="class">Reptilia</tp:taxon-name-part></tp:taxon-name></source><volume>19</volume>: <fpage>253</fpage>–<lpage>267</lpage>. <ext-link xlink:type="simple" ext-link-type="doi" xlink:href="10.1163/156853898X00160">https://doi.org/10.1163/156853898X00160</ext-link></mixed-citation></ref><ref id="B26"><mixed-citation xmlns:xlink="http://www.w3.org/1999/xlink" xlink:type="simple"><person-group><name name-style="western"><surname>Günther</surname><given-names>A</given-names></name></person-group> (<year>1895</year>) <article-title>Te reptiles and batrachians of the Natuna Islands.</article-title><source>Novitates Zoologicae</source><volume>2</volume>: <fpage>499</fpage>–<lpage>502</lpage>.</mixed-citation></ref><ref id="B46"><mixed-citation xmlns:xlink="http://www.w3.org/1999/xlink" xlink:type="simple"><person-group><name name-style="western"><surname>Mathew</surname><given-names>R</given-names></name><name name-style="western"><surname>Sen</surname><given-names>N</given-names></name></person-group> (<year>2010</year> “2009”) Description of a new species of <italic><tp:taxon-name><tp:taxon-name-part taxon-name-part-type="genus">Leptobrachium</tp:taxon-name-part></tp:taxon-name></italic> Tschudi, 1838 (<tp:taxon-name><tp:taxon-name-part taxon-name-part-type="class">Amphibia</tp:taxon-name-part></tp:taxon-name>: <tp:taxon-name><tp:taxon-name-part taxon-name-part-type="order">Anura</tp:taxon-name-part></tp:taxon-name>: <tp:taxon-name><tp:taxon-name-part taxon-name-part-type="family">Megophryidae</tp:taxon-name-part></tp:taxon-name>) from Meghalaya, India. Records of the Zoological Survey of India 109: 91–108.</mixed-citation></ref><ref id="B31"><mixed-citation xmlns:xlink="http://www.w3.org/1999/xlink" xlink:type="simple"><person-group><name name-style="western"><surname>Inger</surname><given-names>RF</given-names></name><name name-style="western"><surname>Stuebing</surname><given-names>RB</given-names></name></person-group> (<year>1992</year> “1991”) A new species of frog of the genus <italic><tp:taxon-name><tp:taxon-name-part taxon-name-part-type="genus">Leptobrachella</tp:taxon-name-part></tp:taxon-name></italic> Smith (<tp:taxon-name><tp:taxon-name-part taxon-name-part-type="order">Anura</tp:taxon-name-part></tp:taxon-name>: <tp:taxon-name><tp:taxon-name-part taxon-name-part-type="family">Pelobatidae</tp:taxon-name-part></tp:taxon-name>), with a key to the species from Borneo. Raffles Bulletin of Zoology. Singapore 39: 99–103.</mixed-citation></ref><ref id="B2"><mixed-citation xmlns:xlink="http://www.w3.org/1999/xlink" xlink:type="simple"><person-group><name name-style="western"><surname>Boulenger</surname><given-names>GA</given-names></name></person-group> (<year>1893</year>) <article-title>Concluding report on the reptiles and batrachians obtained in Burma by Signor L. Fea dealing with the collection made in Pegu and the Karin Hills in 1887–88.</article-title><source>Annali del Museo Civico di Storia Naturale di Genova</source><volume>13</volume>: <fpage>304</fpage>–<lpage>347</lpage>.</mixed-citation></ref><ref id="B67"><mixed-citation xmlns:xlink="http://www.w3.org/1999/xlink" xlink:type="simple"><person-group><name name-style="western"><surname>Rowley</surname><given-names>JJ</given-names></name><name name-style="western"><surname>Dau</surname><given-names>VQ</given-names></name><name name-style="western"><surname>Hoang</surname><given-names>HD</given-names></name><name name-style="western"><surname>Le</surname><given-names>DTT</given-names></name><name name-style="western"><surname>Cutajar</surname><given-names>TP</given-names></name><name name-style="western"><surname>Nguyen</surname><given-names>TT</given-names></name></person-group> (<year>2017a</year>) <article-title>A new species of <italic><tp:taxon-name><tp:taxon-name-part taxon-name-part-type="genus">Leptolalax</tp:taxon-name-part></tp:taxon-name></italic> (<tp:taxon-name><tp:taxon-name-part taxon-name-part-type="order">Anura</tp:taxon-name-part></tp:taxon-name>: <tp:taxon-name><tp:taxon-name-part taxon-name-part-type="family">Megophryidae</tp:taxon-name-part></tp:taxon-name>) from northern Vietnam.</article-title><source>Zootaxa</source><volume>4243</volume>: <fpage>544</fpage>–<lpage>564</lpage>. <ext-link xlink:type="simple" ext-link-type="doi" xlink:href="10.11646/zootaxa.4243.3.7">https://doi.org/10.11646/zootaxa.4243.3.7</ext-link></mixed-citation></ref><ref id="B45"><mixed-citation xmlns:xlink="http://www.w3.org/1999/xlink" xlink:type="simple"><person-group><name name-style="western"><surname>Malkmus</surname><given-names>R</given-names></name></person-group> (<year>1992</year>) <article-title><italic><tp:taxon-name><tp:taxon-name-part taxon-name-part-type="genus">Leptolalax</tp:taxon-name-part> <tp:taxon-name-part taxon-name-part-type="species">pictus</tp:taxon-name-part></tp:taxon-name></italic> sp. nov. (<tp:taxon-name><tp:taxon-name-part taxon-name-part-type="order">Anura</tp:taxon-name-part></tp:taxon-name>: <tp:taxon-name><tp:taxon-name-part taxon-name-part-type="family">Pelobatidae</tp:taxon-name-part></tp:taxon-name>) vom Mount Kinabalu/NordBorneo.</article-title><source><tp:taxon-name><tp:taxon-name-part taxon-name-part-type="suborder">Sauria</tp:taxon-name-part></tp:taxon-name></source><volume>14</volume>: <fpage>3</fpage>–<lpage>6</lpage>.</mixed-citation></ref><ref id="B8"><mixed-citation xmlns:xlink="http://www.w3.org/1999/xlink" xlink:type="simple"><person-group><name name-style="western"><surname>Dehling</surname><given-names>JM</given-names></name></person-group> (<year>2012a</year>) <article-title>Eine neue Art der Gattung <italic><tp:taxon-name><tp:taxon-name-part taxon-name-part-type="genus">Leptolalax</tp:taxon-name-part></tp:taxon-name></italic> (<tp:taxon-name><tp:taxon-name-part taxon-name-part-type="order">Anura</tp:taxon-name-part></tp:taxon-name>: <tp:taxon-name><tp:taxon-name-part taxon-name-part-type="family">Megophryidae</tp:taxon-name-part></tp:taxon-name>) vom Gunung Benom, Westmalaysia/A new species of the genus <italic><tp:taxon-name><tp:taxon-name-part taxon-name-part-type="genus">Leptolalax</tp:taxon-name-part></tp:taxon-name></italic> (<tp:taxon-name><tp:taxon-name-part taxon-name-part-type="order">Anura</tp:taxon-name-part></tp:taxon-name>: <tp:taxon-name><tp:taxon-name-part taxon-name-part-type="family">Megophryidae</tp:taxon-name-part></tp:taxon-name>) from Gunung Benom, Peninsular Malaysia.</article-title><source><tp:taxon-name><tp:taxon-name-part taxon-name-part-type="suborder">Sauria</tp:taxon-name-part></tp:taxon-name></source><volume>34</volume>: <fpage>9</fpage>–<lpage>21</lpage>.</mixed-citation></ref><ref id="B54"><mixed-citation xmlns:xlink="http://www.w3.org/1999/xlink" xlink:type="simple"><person-group><name name-style="western"><surname>Ohler</surname><given-names>A</given-names></name><name name-style="western"><surname>Marquis</surname><given-names>O</given-names></name><name name-style="western"><surname>Swan</surname><given-names>S</given-names></name><name name-style="western"><surname>Grosjean</surname><given-names>S</given-names></name></person-group> (<year>2000</year>) Amphibian biodiversity of Hoang Lien Nature Reserve (Lao Cai Province, northern Vietnam) with description of two new species. Herpetozoa 13(1/2): 71–87.</mixed-citation></ref><ref id="B68"><mixed-citation xmlns:xlink="http://www.w3.org/1999/xlink" xlink:type="simple"><person-group><name name-style="western"><surname>Rowley</surname><given-names>JJ</given-names></name><name name-style="western"><surname>Dau</surname><given-names>VQ</given-names></name><name name-style="western"><surname>Cao</surname><given-names>TT</given-names></name></person-group> (<year>2017b</year>) <article-title>A new species of <italic><tp:taxon-name><tp:taxon-name-part taxon-name-part-type="genus">Leptolalax</tp:taxon-name-part></tp:taxon-name></italic> (<tp:taxon-name><tp:taxon-name-part taxon-name-part-type="order">Anura</tp:taxon-name-part></tp:taxon-name>: <tp:taxon-name><tp:taxon-name-part taxon-name-part-type="family">Megophryidae</tp:taxon-name-part></tp:taxon-name>) from Vietnam.</article-title><source>Zootaxa</source><volume>4273</volume>(<issue>1</issue>): <fpage>61</fpage>–<lpage>79</lpage>. <ext-link xlink:type="simple" ext-link-type="doi" xlink:href="10.11646/zootaxa.4273.1.5">https://doi.org/10.11646/zootaxa.4273.1.5</ext-link></mixed-citation></ref><ref id="B81"><mixed-citation xmlns:xlink="http://www.w3.org/1999/xlink" xlink:type="simple"><person-group><name name-style="western"><surname>Yang</surname><given-names>JH</given-names></name><name name-style="western"><surname>Zeng</surname><given-names>ZC</given-names></name><name name-style="western"><surname>Wang</surname><given-names>YY</given-names></name></person-group> (<year>2018</year>) Description of two new sympatric species of the genus <italic><tp:taxon-name><tp:taxon-name-part taxon-name-part-type="genus">Leptolalax</tp:taxon-name-part></tp:taxon-name></italic> (<tp:taxon-name><tp:taxon-name-part taxon-name-part-type="order">Anura</tp:taxon-name-part></tp:taxon-name>: <tp:taxon-name><tp:taxon-name-part taxon-name-part-type="family">Megophryidae</tp:taxon-name-part></tp:taxon-name>) from western Yunnan of China. PeerJ 6: e4586. <ext-link xlink:type="simple" ext-link-type="doi" xlink:href="10.7717/peerj.4586">https://doi.org/10.7717/peerj.4586</ext-link></mixed-citation></ref><ref id="B56"><mixed-citation xmlns:xlink="http://www.w3.org/1999/xlink" xlink:type="simple"><person-group><name name-style="western"><surname>Poyarkov</surname><given-names>NJ</given-names></name><name name-style="western"><surname>Rowley</surname><given-names>JJ</given-names></name><name name-style="western"><surname>Gogoleva</surname><given-names>SI</given-names></name><name name-style="western"><surname>Vassilieva</surname><given-names>AB</given-names></name><name name-style="western"><surname>Galoyan</surname><given-names>EA</given-names></name><name name-style="western"><surname>Orlov</surname><given-names>NL</given-names></name></person-group> (<year>2015</year>) <article-title>A new species of <italic><tp:taxon-name><tp:taxon-name-part taxon-name-part-type="genus">Leptolalax</tp:taxon-name-part></tp:taxon-name></italic> (<tp:taxon-name><tp:taxon-name-part taxon-name-part-type="order">Anura</tp:taxon-name-part></tp:taxon-name>: <tp:taxon-name><tp:taxon-name-part taxon-name-part-type="family">Megophryidae</tp:taxon-name-part></tp:taxon-name>) from the western Langbian Plateau, southern Vietnam.</article-title><source>Zootaxa</source><volume>3931</volume>(<issue>2</issue>): <fpage>221</fpage>–<lpage>252</lpage>. <ext-link xlink:type="simple" ext-link-type="doi" xlink:href="10.11646/zootaxa.3931.2.3">https://doi.org/10.11646/zootaxa.3931.2.3</ext-link></mixed-citation></ref><ref id="B53"><mixed-citation xmlns:xlink="http://www.w3.org/1999/xlink" xlink:type="simple"><person-group><name name-style="western"><surname>Nguyen</surname><given-names>LT</given-names></name><name name-style="western"><surname>Poyarkov</surname><given-names>Jr NA</given-names></name><name name-style="western"><surname>Le DT</surname><given-names>Vo BD</given-names></name><name name-style="western"><surname>Ninh</surname><given-names>HT</given-names></name><name name-style="western"><surname>Duong</surname><given-names>TV</given-names></name><name name-style="western"><surname>Murphy</surname><given-names>RW</given-names></name><name name-style="western"><surname>Sang</surname><given-names>NV</given-names></name></person-group> (<year>2018</year>) <article-title>A new species of <italic><tp:taxon-name><tp:taxon-name-part taxon-name-part-type="genus">Leptolalax</tp:taxon-name-part></tp:taxon-name></italic> (<tp:taxon-name><tp:taxon-name-part taxon-name-part-type="order">Anura</tp:taxon-name-part></tp:taxon-name>: <tp:taxon-name><tp:taxon-name-part taxon-name-part-type="family">Megophryidae</tp:taxon-name-part></tp:taxon-name>) from Son Tra Peninsula, central Vietnam.</article-title><source>Zootaxa</source><volume>4388</volume>: <fpage>1</fpage>–<lpage>21</lpage>. <ext-link xlink:type="simple" ext-link-type="doi" xlink:href="10.11646/zootaxa.4388.1.1">https://doi.org/10.11646/zootaxa.4388.1.1</ext-link></mixed-citation></ref><ref id="B51"><mixed-citation xmlns:xlink="http://www.w3.org/1999/xlink" xlink:type="simple"><person-group><name name-style="western"><surname>Matsui</surname><given-names>M</given-names></name><name name-style="western"><surname>Zainudin</surname><given-names>R</given-names></name><name name-style="western"><surname>Nishikawa</surname><given-names>K</given-names></name></person-group> (<year>2014a</year>) <article-title>A new species of <italic><tp:taxon-name><tp:taxon-name-part taxon-name-part-type="genus">Leptolalax</tp:taxon-name-part></tp:taxon-name></italic> from Sarawak, Western Borneo (<tp:taxon-name><tp:taxon-name-part taxon-name-part-type="order">Anura</tp:taxon-name-part></tp:taxon-name>: <tp:taxon-name><tp:taxon-name-part taxon-name-part-type="family">Megophryidae</tp:taxon-name-part></tp:taxon-name>).</article-title><source>Zoological Science</source><volume>31</volume>(<issue>11</issue>): <fpage>773</fpage>–<lpage>779</lpage>. <ext-link xlink:type="simple" ext-link-type="doi" xlink:href="10.2108/zs140137">https://doi.org/10.2108/zs140137</ext-link></mixed-citation></ref><ref id="B5"><mixed-citation xmlns:xlink="http://www.w3.org/1999/xlink" xlink:type="simple"><person-group><name name-style="western"><surname>Chen</surname><given-names>WC</given-names></name><name name-style="western"><surname>Liao</surname><given-names>X</given-names></name><name name-style="western"><surname>Zhou</surname><given-names>SC</given-names></name><name name-style="western"><surname>Mo</surname><given-names>YM</given-names></name></person-group> (<year>2019</year>) <article-title>A new species of <italic><tp:taxon-name><tp:taxon-name-part taxon-name-part-type="genus">Leptobrachella</tp:taxon-name-part></tp:taxon-name></italic> (<tp:taxon-name><tp:taxon-name-part taxon-name-part-type="order">Anura</tp:taxon-name-part></tp:taxon-name>: <tp:taxon-name><tp:taxon-name-part taxon-name-part-type="family">Megophryidae</tp:taxon-name-part></tp:taxon-name>) from southern Guangxi, China.</article-title><source>Zootaxa</source><volume>4563</volume>: <fpage>67</fpage>–<lpage>82</lpage>. <ext-link xlink:type="simple" ext-link-type="doi" xlink:href="10.11646/zootaxa.4563.1.3">https://doi.org/10.11646/zootaxa.4563.1.3</ext-link></mixed-citation></ref><ref id="B70"><mixed-citation xmlns:xlink="http://www.w3.org/1999/xlink" xlink:type="simple"><person-group><name name-style="western"><surname>Sengupta</surname><given-names>S</given-names></name><name name-style="western"><surname>Sailo</surname><given-names>S</given-names></name><name name-style="western"><surname>Lalremsanga</surname><given-names>HT</given-names></name><name name-style="western"><surname>Das</surname><given-names>A</given-names></name><name name-style="western"><surname>Das</surname><given-names>I</given-names></name></person-group> (<year>2010</year>) <article-title>A new species of <italic><tp:taxon-name><tp:taxon-name-part taxon-name-part-type="genus">Leptolalax</tp:taxon-name-part></tp:taxon-name></italic> (<tp:taxon-name><tp:taxon-name-part taxon-name-part-type="order">Anura</tp:taxon-name-part></tp:taxon-name>: <tp:taxon-name><tp:taxon-name-part taxon-name-part-type="family">Megophryidae</tp:taxon-name-part></tp:taxon-name>) from Mizoram, north-eastern India.</article-title><source>Zootaxa</source><volume>2406</volume>: <fpage>56</fpage>–<lpage>68</lpage>. <ext-link xlink:type="simple" ext-link-type="doi" xlink:href="10.11646/zootaxa.2406.1.3">https://doi.org/10.11646/zootaxa.2406.1.3</ext-link></mixed-citation></ref><ref id="B80"><mixed-citation xmlns:xlink="http://www.w3.org/1999/xlink" xlink:type="simple"><person-group><name name-style="western"><surname>Yang</surname><given-names>JH</given-names></name><name name-style="western"><surname>Wang</surname><given-names>YY</given-names></name><name name-style="western"><surname>Chen</surname><given-names>GL</given-names></name><name name-style="western"><surname>Rao</surname><given-names>DQ</given-names></name></person-group> (<year>2016</year>) <article-title>A new species of the genus <italic><tp:taxon-name><tp:taxon-name-part taxon-name-part-type="genus">Leptolalax</tp:taxon-name-part></tp:taxon-name></italic> (<tp:taxon-name><tp:taxon-name-part taxon-name-part-type="order">Anura</tp:taxon-name-part></tp:taxon-name>: <tp:taxon-name><tp:taxon-name-part taxon-name-part-type="family">Megophryidae</tp:taxon-name-part></tp:taxon-name>) from Mt. Gaoligongshan of western Yunnan Province, China.</article-title><source>Zootaxa</source><volume>4088</volume>: <fpage>379</fpage>–<lpage>394</lpage>. <ext-link xlink:type="simple" ext-link-type="doi" xlink:href="10.11646/zootaxa.4088.3.4">https://doi.org/10.11646/zootaxa.4088.3.4</ext-link></mixed-citation></ref><ref id="B34"><mixed-citation xmlns:xlink="http://www.w3.org/1999/xlink" xlink:type="simple"><person-group><name name-style="western"><surname>Inger</surname><given-names>RF</given-names></name><name name-style="western"><surname>Orlov</surname><given-names>N</given-names></name><name name-style="western"><surname>Darevsky</surname><given-names>I</given-names></name></person-group> (<year>1999</year>) <article-title>Frogs of Vietnam: a report on new collections.</article-title><source>Fieldiana Zoology</source><volume>92</volume>: <fpage>1</fpage>–<lpage>46</lpage>. <ext-link xlink:type="simple" ext-link-type="doi" xlink:href="10.5962/bhl.title.3478">https://doi.org/10.5962/bhl.title.3478</ext-link></mixed-citation></ref><ref id="B76"><mixed-citation xmlns:xlink="http://www.w3.org/1999/xlink" xlink:type="simple"><person-group><name name-style="western"><surname>Wang</surname><given-names>J</given-names></name><name name-style="western"><surname>Yang</surname><given-names>JH</given-names></name><name name-style="western"><surname>Li</surname><given-names>Y</given-names></name><name name-style="western"><surname>Lyu</surname><given-names>ZT</given-names></name><name name-style="western"><surname>Zeng</surname><given-names>ZC</given-names></name><name name-style="western"><surname>Liu</surname><given-names>ZY</given-names></name><name name-style="western"><surname>Ye</surname><given-names>YH</given-names></name><name name-style="western"><surname>Wang</surname><given-names>YY</given-names></name></person-group> (<year>2018</year>) <article-title>Morphology and molecular genetics reveal two new <italic><tp:taxon-name><tp:taxon-name-part taxon-name-part-type="genus">Leptobrachella</tp:taxon-name-part></tp:taxon-name></italic> species in southern China (<tp:taxon-name><tp:taxon-name-part taxon-name-part-type="order">Anura</tp:taxon-name-part></tp:taxon-name>, <tp:taxon-name><tp:taxon-name-part taxon-name-part-type="family">Megophryidae</tp:taxon-name-part></tp:taxon-name>).</article-title><source>ZooKeys</source><volume>776</volume>: <fpage>105</fpage>–<lpage>137</lpage>. <ext-link xlink:type="simple" ext-link-type="doi" xlink:href="10.3897/zookeys.776.22925">https://doi.org/10.3897/zookeys.776.22925</ext-link></mixed-citation></ref><ref id="B35"><mixed-citation xmlns:xlink="http://www.w3.org/1999/xlink" xlink:type="simple"><person-group><name name-style="western"><surname>Jiang</surname><given-names>K</given-names></name><name name-style="western"><surname>Yan</surname><given-names>F</given-names></name><name name-style="western"><surname>Suwannapoom</surname><given-names>C</given-names></name><name name-style="western"><surname>Chomdej</surname><given-names>S</given-names></name><name name-style="western"><surname>Che</surname><given-names>J</given-names></name></person-group> (<year>2013</year>) <article-title>A new species of the genus <italic><tp:taxon-name><tp:taxon-name-part taxon-name-part-type="genus">Leptolalax</tp:taxon-name-part></tp:taxon-name></italic> (<tp:taxon-name><tp:taxon-name-part taxon-name-part-type="order">Anura</tp:taxon-name-part></tp:taxon-name>: <tp:taxon-name><tp:taxon-name-part taxon-name-part-type="family">Megophryidae</tp:taxon-name-part></tp:taxon-name>) from northern Thailand.</article-title><source>Asian Herpetological Research</source><volume>4</volume>: <fpage>100</fpage>–<lpage>108</lpage>. <ext-link xlink:type="simple" ext-link-type="doi" xlink:href="10.3724/SP.J.1245.2013.00100">https://doi.org/10.3724/SP.J.1245.2013.00100</ext-link></mixed-citation></ref><ref id="B13"><mixed-citation xmlns:xlink="http://www.w3.org/1999/xlink" xlink:type="simple"><person-group><name name-style="western"><surname>Dubois</surname><given-names>A</given-names></name></person-group> (<year>1983</year>) <article-title>Note preliminaire sur le genre <italic><tp:taxon-name><tp:taxon-name-part taxon-name-part-type="genus">Leptolalax</tp:taxon-name-part></tp:taxon-name></italic> Dubois, 1980 (Amphibiens, Anoures), avec diagnose d’une espece novelle du Vietnam.</article-title><source>Alytes</source><volume>2</volume>: <fpage>147</fpage>–<lpage>153</lpage>.</mixed-citation></ref><ref id="B11"><mixed-citation xmlns:xlink="http://www.w3.org/1999/xlink" xlink:type="simple"><person-group><name name-style="western"><surname>Delorme</surname><given-names>M</given-names></name><name name-style="western"><surname>Dubois</surname><given-names>A</given-names></name><name name-style="western"><surname>Grosjean</surname><given-names>S</given-names></name><name name-style="western"><surname>Ohler</surname><given-names>A</given-names></name></person-group> (<year>2006</year>) <article-title>Une nouvelle ergotaxinomie des <tp:taxon-name><tp:taxon-name-part taxon-name-part-type="family">Megophryidae</tp:taxon-name-part></tp:taxon-name> (<tp:taxon-name><tp:taxon-name-part taxon-name-part-type="class">Amphibia</tp:taxon-name-part></tp:taxon-name>, <tp:taxon-name><tp:taxon-name-part taxon-name-part-type="order">Anura</tp:taxon-name-part></tp:taxon-name>).</article-title><source>Alytes</source><volume>24</volume>(<issue>1–4</issue>): <fpage>6</fpage>–<lpage>21</lpage>.</mixed-citation></ref><ref id="B21"><mixed-citation xmlns:xlink="http://www.w3.org/1999/xlink" xlink:type="simple"><person-group><name name-style="western"><surname>Fei</surname><given-names>L</given-names></name><name name-style="western"><surname>Ye</surname><given-names>CY</given-names></name><name name-style="western"><surname>Jiang</surname><given-names>JP</given-names></name></person-group> (<year>2012</year>) <source>Colored Atlas of Chinese Amphibians and their Distributions.</source><publisher-name>Sichuan Publishing House of Science and Technology</publisher-name>, <publisher-loc>Chengdu</publisher-loc>, <size units="page">619 pp</size>. [in Chinese]</mixed-citation></ref><ref id="B37"><mixed-citation xmlns:xlink="http://www.w3.org/1999/xlink" xlink:type="simple"><person-group><name name-style="western"><surname>Li</surname><given-names>GR</given-names></name><name name-style="western"><surname>Wei</surname><given-names>G</given-names></name><name name-style="western"><surname>Zhang</surname><given-names>HB</given-names></name><name name-style="western"><surname>Su</surname><given-names>HJ</given-names></name></person-group> (<year>2016</year>) <article-title>A new amphibian record in Guizhou Province-<italic><tp:taxon-name><tp:taxon-name-part taxon-name-part-type="genus">Leptolalax</tp:taxon-name-part> <tp:taxon-name-part taxon-name-part-type="species">ventripunctatus</tp:taxon-name-part></tp:taxon-name></italic>.</article-title><source>Chinese Journal of Wildlife</source><volume>37</volume>(<issue>2</issue>): <fpage>178</fpage>–<lpage>180</lpage>.</mixed-citation></ref></ref-list></tp:taxon-treatment>
