# Supplementary material for: A new species of the Asian leaf litter toad genus Leptobrachella (Amphibia, Anura, Megophryidae) from southwest China
Source: Zookeys. 2020 Jun 22;943:91–118. doi: 10.3897/zookeys.943.51572 (PMC7324409; doi:10.3897/zookeys.943.51572)
Supplement: Supplementary material 1 — Table S1. Uncorrected p-distance between Leptobrachella species on the 16S rRNA gene [file zookeys-943-091-s001.xlsx]

## Sheet: Sheet1
Table S1. Uncorrected p-distance between Leptobrachella species on the 16S rRNA gene. Mean value of genetic distance is given in the lower half of the table.
ID	Species	1	2	3	4	5	6	7	8	9	10	11	12	13	14	15	16	17	18	19	20	21	22	23	24	25	26	27	28	29	30	31	32	33	34	35	36	37	38	39	40	41	42	43	44	45	46	47	48
1	Leptobrachella chishuiensis sp. nov.
2	Leptobrachella bijie	0.021
3	Leptobrachella purpuraventra	0.027	0.03
4	Leptobrachella suiyangensis	0.043	0.048	0.038
5	Leptobrachella purpurus	0.044	0.047	0.039	0.045
6	Leptobrachella alpina	0.043	0.051	0.045	0.051	0.016
7	Leptobrachella bourreti	0.043	0.046	0.03	0.046	0.037	0.039
8	Leptobrachella oshanensis	0.06	0.079	0.061	0.071	0.06	0.071	0.067
9	Leptobrachella eos	0.062	0.07	0.054	0.064	0.035	0.057	0.044	0.067
10	Leptobrachella tengchongensis	0.078	0.081	0.071	0.087	0.07	0.076	0.077	0.08	0.077
11	Leptobrachella mangshanensis	0.097	0.106	0.104	0.118	0.078	0.092	0.1	0.099	0.093	0.097
12	Leptobrachella liui	0.109	0.125	0.118	0.13	0.093	0.11	0.105	0.105	0.097	0.105	0.03
13	Leptobrachella laui	0.111	0.119	0.124	0.129	0.095	0.104	0.112	0.12	0.112	0.094	0.071	0.065
14	Leptobrachella yunkaiensis	0.095	0.105	0.094	0.102	0.085	0.091	0.092	0.1	0.088	0.094	0.065	0.079	0.081
15	Leptobrachella maoershanensis	0.082	0.105	0.087	0.105	0.082	0.096	0.097	0.102	0.093	0.083	0.06	0.081	0.088	0.065
16	Leptobrachella khasiorum	0.122	0.14	0.131	0.135	0.114	0.12	0.118	0.129	0.111	0.106	0.106	0.097	0.105	0.113	0.11
17	Leptobrachella yingjiangensis	0.09	0.099	0.088	0.109	0.078	0.089	0.093	0.098	0.082	0.076	0.09	0.096	0.088	0.079	0.082	0.088
18	Leptobrachella petrops	0.096	0.113	0.097	0.111	0.092	0.106	0.107	0.119	0.097	0.081	0.097	0.119	0.121	0.096	0.096	0.101	0.068
19	Leptobrachella puhoatensis	0.09	0.109	0.093	0.115	0.096	0.108	0.103	0.11	0.107	0.081	0.095	0.114	0.111	0.098	0.09	0.103	0.086	0.062
20	Leptobrachella namdongensis	0.09	0.103	0.091	0.109	0.084	0.1	0.097	0.108	0.085	0.077	0.091	0.109	0.101	0.086	0.088	0.11	0.086	0.068	0.056
21	Leptobrachella isos	0.119	0.132	0.12	0.128	0.112	0.121	0.114	0.125	0.124	0.103	0.118	0.121	0.131	0.119	0.12	0.143	0.119	0.13	0.12	0.112
22	Leptobrachella firthi	0.12	0.13	0.128	0.135	0.116	0.127	0.117	0.124	0.123	0.109	0.12	0.125	0.133	0.129	0.136	0.124	0.133	0.126	0.115	0.111	0.112
23	Leptobrachella minimus	0.086	0.106	0.091	0.101	0.088	0.096	0.094	0.1	0.1	0.092	0.096	0.105	0.104	0.097	0.083	0.115	0.099	0.105	0.104	0.101	0.119	0.125
24	Leptobrachella ventripunctata	0.103	0.116	0.11	0.12	0.099	0.11	0.112	0.115	0.11	0.106	0.107	0.113	0.117	0.103	0.1	0.138	0.112	0.12	0.114	0.1	0.118	0.117	0.068
25	Leptobrachella aerea	0.078	0.09	0.077	0.089	0.08	0.078	0.081	0.097	0.09	0.086	0.088	0.096	0.108	0.093	0.076	0.127	0.105	0.104	0.096	0.086	0.115	0.114	0.065	0.077
26	Leptobrachella wuhuangmontis	0.105	0.12	0.11	0.118	0.101	0.111	0.096	0.111	0.102	0.107	0.094	0.098	0.121	0.11	0.096	0.132	0.116	0.124	0.11	0.112	0.107	0.121	0.085	0.096	0.073
27	Leptobrachella pluvialis	0.084	0.102	0.086	0.092	0.083	0.095	0.092	0.098	0.094	0.088	0.082	0.092	0.099	0.085	0.072	0.13	0.1	0.11	0.102	0.104	0.124	0.119	0.059	0.071	0.055	0.082
28	Leptobrachella shangsiensis	0.103	0.124	0.109	0.13	0.102	0.111	0.109	0.109	0.117	0.1	0.107	0.107	0.104	0.112	0.098	0.147	0.113	0.13	0.117	0.119	0.132	0.136	0.065	0.089	0.075	0.087	0.064
29	Leptobrachella nahangensis	0.078	0.098	0.088	0.102	0.081	0.086	0.084	0.092	0.098	0.09	0.089	0.095	0.102	0.095	0.084	0.118	0.092	0.098	0.082	0.09	0.103	0.097	0.061	0.067	0.055	0.073	0.059	0.064
30	Leptobrachella nyx	0.076	0.094	0.086	0.093	0.08	0.088	0.09	0.097	0.092	0.08	0.082	0.08	0.09	0.091	0.08	0.118	0.099	0.094	0.094	0.088	0.108	0.112	0.055	0.057	0.059	0.069	0.057	0.062	0.037
31	Leptobrachella zhangyapingi	0.103	0.118	0.114	0.114	0.097	0.1	0.11	0.112	0.1	0.102	0.107	0.115	0.114	0.111	0.114	0.146	0.116	0.124	0.122	0.108	0.12	0.126	0.099	0.099	0.108	0.112	0.092	0.121	0.1	0.092
32	Leptobrachella sungi	0.103	0.117	0.108	0.112	0.103	0.116	0.111	0.111	0.108	0.092	0.103	0.115	0.115	0.101	0.092	0.131	0.113	0.108	0.092	0.098	0.122	0.12	0.087	0.097	0.092	0.1	0.082	0.108	0.085	0.08	0.065
33	Leptobrachella tuberosa	0.119	0.124	0.114	0.122	0.102	0.112	0.11	0.114	0.106	0.104	0.12	0.122	0.129	0.125	0.118	0.142	0.117	0.12	0.116	0.116	0.104	0.135	0.117	0.117	0.109	0.113	0.11	0.12	0.099	0.099	0.123	0.125
34	Leptobrachella botsfordi	0.112	0.125	0.115	0.131	0.108	0.115	0.117	0.121	0.107	0.107	0.107	0.118	0.117	0.115	0.104	0.116	0.106	0.114	0.102	0.102	0.12	0.123	0.109	0.109	0.098	0.114	0.104	0.119	0.087	0.094	0.114	0.116	0.078
35	Leptobrachella pallida	0.144	0.145	0.136	0.144	0.126	0.14	0.151	0.142	0.132	0.13	0.139	0.154	0.156	0.133	0.13	0.161	0.122	0.136	0.144	0.138	0.147	0.161	0.138	0.159	0.139	0.14	0.137	0.156	0.131	0.136	0.153	0.145	0.106	0.114
36	Leptobrachella kalonensis	0.142	0.148	0.14	0.145	0.13	0.143	0.146	0.135	0.134	0.134	0.138	0.151	0.166	0.143	0.136	0.17	0.13	0.142	0.142	0.142	0.146	0.164	0.144	0.16	0.137	0.137	0.138	0.149	0.132	0.131	0.146	0.14	0.106	0.112	0.055
37	Leptobrachella bidoupensis	0.142	0.149	0.142	0.15	0.129	0.138	0.151	0.154	0.133	0.138	0.134	0.148	0.161	0.13	0.122	0.149	0.125	0.14	0.138	0.136	0.132	0.16	0.145	0.156	0.134	0.133	0.141	0.155	0.131	0.13	0.152	0.126	0.113	0.119	0.06	0.062
38	Leptobrachella tadungensis	0.139	0.143	0.141	0.147	0.13	0.143	0.141	0.139	0.141	0.134	0.13	0.141	0.16	0.127	0.131	0.151	0.134	0.133	0.131	0.129	0.129	0.137	0.143	0.148	0.128	0.137	0.132	0.151	0.123	0.134	0.145	0.136	0.103	0.101	0.067	0.061	0.073
39	Leptobrachella maculosa	0.135	0.142	0.13	0.144	0.124	0.127	0.134	0.14	0.132	0.12	0.116	0.136	0.151	0.125	0.119	0.15	0.123	0.121	0.119	0.124	0.13	0.143	0.129	0.138	0.117	0.117	0.126	0.143	0.114	0.113	0.132	0.124	0.1	0.103	0.072	0.067	0.078	0.071
40	Leptobrachella pyrrhops	0.169	0.178	0.16	0.17	0.154	0.169	0.164	0.156	0.151	0.143	0.145	0.154	0.163	0.146	0.142	0.158	0.139	0.147	0.155	0.147	0.131	0.164	0.156	0.161	0.141	0.143	0.152	0.157	0.143	0.143	0.163	0.157	0.112	0.123	0.085	0.087	0.094	0.082	0.067
41	Leptobrachella macrops	0.15	0.16	0.14	0.149	0.134	0.147	0.145	0.147	0.138	0.141	0.127	0.145	0.164	0.145	0.131	0.173	0.141	0.141	0.136	0.141	0.136	0.162	0.14	0.16	0.125	0.142	0.137	0.154	0.132	0.137	0.148	0.139	0.12	0.136	0.071	0.073	0.078	0.078	0.066	0.081
42	Leptobrachella melica	0.115	0.126	0.109	0.125	0.126	0.127	0.124	0.129	0.126	0.124	0.143	0.157	0.164	0.136	0.132	0.152	0.133	0.134	0.126	0.12	0.13	0.138	0.128	0.136	0.107	0.121	0.122	0.141	0.11	0.109	0.136	0.135	0.108	0.095	0.088	0.09	0.088	0.088	0.078	0.112	0.096
43	Leptobrachella applebyi	0.129	0.138	0.128	0.135	0.126	0.135	0.136	0.135	0.13	0.136	0.145	0.165	0.156	0.14	0.138	0.151	0.13	0.142	0.144	0.136	0.135	0.145	0.14	0.146	0.129	0.131	0.13	0.156	0.128	0.129	0.134	0.14	0.12	0.101	0.092	0.102	0.097	0.094	0.082	0.121	0.104	0.063
44	Leptobrachella rowleyae	0.124	0.134	0.119	0.125	0.119	0.124	0.119	0.125	0.126	0.119	0.135	0.148	0.157	0.132	0.126	0.153	0.131	0.126	0.123	0.124	0.146	0.144	0.13	0.141	0.105	0.123	0.12	0.151	0.117	0.116	0.15	0.146	0.113	0.108	0.09	0.098	0.109	0.089	0.083	0.101	0.092	0.065	0.087
45	Leptobrachella ardens	0.125	0.134	0.117	0.129	0.124	0.124	0.13	0.131	0.13	0.124	0.128	0.151	0.151	0.133	0.117	0.156	0.128	0.134	0.129	0.132	0.126	0.144	0.123	0.142	0.123	0.121	0.124	0.14	0.118	0.119	0.14	0.136	0.101	0.093	0.076	0.082	0.095	0.078	0.047	0.081	0.078	0.047	0.067	0.066
46	Leptobrachella crocea	0.133	0.138	0.133	0.149	0.13	0.136	0.134	0.14	0.127	0.136	0.138	0.144	0.151	0.139	0.129	0.143	0.121	0.135	0.129	0.123	0.134	0.143	0.138	0.146	0.11	0.131	0.126	0.154	0.115	0.133	0.143	0.135	0.101	0.101	0.111	0.115	0.116	0.11	0.129	0.122	0.123	0.102	0.123	0.116	0.108
47	Leptobrachella melanoleuca	0.131	0.144	0.138	0.143	0.128	0.13	0.136	0.132	0.138	0.134	0.136	0.15	0.159	0.148	0.138	0.155	0.143	0.136	0.146	0.138	0.15	0.152	0.129	0.149	0.129	0.127	0.128	0.135	0.115	0.125	0.139	0.14	0.118	0.108	0.133	0.135	0.141	0.13	0.123	0.149	0.135	0.119	0.117	0.125	0.106	0.119
48	Leptobrachella fuliginosa	0.145	0.152	0.142	0.149	0.136	0.144	0.142	0.142	0.136	0.136	0.14	0.161	0.17	0.148	0.144	0.164	0.139	0.142	0.148	0.142	0.132	0.16	0.137	0.147	0.129	0.123	0.128	0.15	0.117	0.127	0.141	0.14	0.101	0.104	0.117	0.133	0.126	0.124	0.113	0.136	0.13	0.102	0.103	0.116	0.102	0.113	0.069
49	Leptobrachella itiokai	0.157	0.168	0.161	0.156	0.157	0.162	0.161	0.163	0.164	0.151	0.167	0.187	0.194	0.173	0.168	0.192	0.156	0.148	0.155	0.153	0.169	0.161	0.152	0.156	0.144	0.151	0.153	0.167	0.143	0.146	0.163	0.159	0.155	0.15	0.159	0.161	0.17	0.16	0.139	0.183	0.162	0.141	0.136	0.141	0.149	0.152	0.136	0.161
50	Leptobrachella brevicrus	0.16	0.169	0.16	0.155	0.156	0.164	0.16	0.16	0.162	0.154	0.166	0.174	0.185	0.171	0.167	0.182	0.157	0.15	0.156	0.154	0.161	0.158	0.154	0.154	0.148	0.146	0.154	0.16	0.142	0.143	0.162	0.15	0.151	0.151	0.156	0.158	0.156	0.157	0.136	0.172	0.168	0.143	0.136	0.145	0.147	0.152	0.138	0.161
51	Leptobrachella parva	0.146	0.153	0.143	0.136	0.149	0.154	0.147	0.144	0.153	0.137	0.151	0.165	0.178	0.148	0.149	0.179	0.149	0.145	0.153	0.143	0.141	0.153	0.144	0.142	0.139	0.144	0.137	0.158	0.137	0.133	0.148	0.132	0.13	0.128	0.14	0.142	0.149	0.14	0.126	0.16	0.159	0.126	0.13	0.143	0.123	0.138	0.134	0.147
52	Leptobrachella baluensis	0.15	0.165	0.153	0.152	0.153	0.162	0.157	0.154	0.161	0.149	0.16	0.179	0.191	0.159	0.159	0.184	0.158	0.153	0.161	0.161	0.149	0.161	0.16	0.153	0.156	0.154	0.143	0.167	0.149	0.151	0.154	0.143	0.143	0.133	0.145	0.14	0.143	0.142	0.13	0.156	0.152	0.134	0.132	0.149	0.13	0.134	0.134	0.153
53	Leptobrachella mjobergi	0.17	0.175	0.163	0.163	0.164	0.176	0.168	0.172	0.159	0.148	0.162	0.182	0.188	0.173	0.155	0.19	0.156	0.164	0.168	0.157	0.158	0.16	0.159	0.159	0.149	0.165	0.163	0.173	0.148	0.153	0.159	0.166	0.142	0.128	0.162	0.155	0.158	0.161	0.144	0.146	0.164	0.15	0.156	0.155	0.147	0.139	0.155	0.159
54	Leptobrachella juliandringi	0.172	0.188	0.176	0.168	0.167	0.173	0.181	0.181	0.178	0.186	0.188	0.205	0.192	0.194	0.182	0.196	0.161	0.179	0.192	0.19	0.186	0.193	0.17	0.165	0.177	0.184	0.168	0.17	0.159	0.17	0.183	0.184	0.163	0.159	0.149	0.162	0.143	0.168	0.16	0.165	0.163	0.146	0.139	0.164	0.152	0.159	0.154	0.157
55	Leptobrachella arayai	0.145	0.152	0.135	0.143	0.146	0.152	0.141	0.146	0.146	0.129	0.163	0.168	0.164	0.147	0.143	0.166	0.14	0.152	0.15	0.142	0.132	0.15	0.144	0.149	0.14	0.136	0.146	0.154	0.135	0.144	0.163	0.156	0.122	0.127	0.133	0.143	0.154	0.143	0.138	0.156	0.132	0.116	0.12	0.12	0.118	0.11	0.116	0.128
56	Leptobrachella hamidi	0.149	0.168	0.154	0.147	0.14	0.142	0.15	0.15	0.135	0.135	0.157	0.163	0.159	0.158	0.146	0.157	0.138	0.156	0.16	0.14	0.136	0.156	0.14	0.147	0.142	0.142	0.152	0.147	0.13	0.142	0.159	0.16	0.131	0.12	0.142	0.151	0.154	0.157	0.146	0.161	0.139	0.125	0.131	0.133	0.127	0.12	0.128	0.13
57	Leptobrachella marmorata	0.143	0.156	0.141	0.143	0.138	0.142	0.137	0.138	0.135	0.135	0.152	0.16	0.167	0.147	0.146	0.15	0.14	0.15	0.15	0.138	0.142	0.141	0.142	0.14	0.138	0.132	0.144	0.152	0.124	0.14	0.151	0.143	0.118	0.112	0.133	0.145	0.149	0.137	0.132	0.158	0.132	0.114	0.116	0.12	0.116	0.11	0.122	0.128
58	Leptobrachella maura	0.138	0.157	0.151	0.14	0.148	0.145	0.159	0.156	0.153	0.143	0.158	0.175	0.177	0.151	0.153	0.159	0.15	0.149	0.149	0.139	0.142	0.154	0.148	0.156	0.14	0.148	0.148	0.162	0.136	0.146	0.156	0.14	0.136	0.138	0.15	0.166	0.151	0.155	0.143	0.169	0.146	0.135	0.132	0.146	0.132	0.126	0.124	0.134
59	Leptobrachella gracilis	0.182	0.192	0.181	0.17	0.18	0.173	0.179	0.186	0.177	0.167	0.178	0.211	0.185	0.166	0.177	0.185	0.174	0.175	0.181	0.171	0.172	0.175	0.165	0.178	0.157	0.171	0.165	0.184	0.16	0.174	0.18	0.173	0.148	0.152	0.156	0.168	0.163	0.17	0.15	0.161	0.163	0.143	0.151	0.16	0.135	0.139	0.143	0.149
60	Leptobrachella sabahmontana	0.153	0.168	0.158	0.151	0.146	0.15	0.154	0.156	0.143	0.15	0.159	0.178	0.18	0.16	0.156	0.164	0.155	0.158	0.15	0.144	0.161	0.15	0.147	0.145	0.143	0.153	0.149	0.158	0.127	0.145	0.166	0.156	0.129	0.123	0.129	0.135	0.14	0.133	0.127	0.154	0.127	0.121	0.124	0.127	0.129	0.128	0.128	0.118
61	Leptobrachella dringi	0.15	0.166	0.157	0.146	0.156	0.16	0.153	0.16	0.147	0.149	0.158	0.175	0.177	0.166	0.155	0.158	0.158	0.154	0.157	0.149	0.163	0.158	0.15	0.143	0.146	0.157	0.144	0.168	0.133	0.144	0.165	0.155	0.133	0.122	0.143	0.143	0.151	0.143	0.14	0.165	0.144	0.135	0.141	0.142	0.139	0.128	0.136	0.138
62	Leptobrachella picta	0.162	0.175	0.165	0.153	0.154	0.158	0.158	0.16	0.147	0.154	0.163	0.171	0.183	0.171	0.165	0.154	0.161	0.161	0.16	0.15	0.165	0.156	0.157	0.152	0.146	0.159	0.152	0.165	0.14	0.142	0.17	0.159	0.138	0.134	0.148	0.149	0.151	0.147	0.141	0.158	0.141	0.136	0.147	0.139	0.14	0.131	0.14	0.136
63	Leptobrachella fritinniens	0.156	0.167	0.161	0.148	0.146	0.151	0.159	0.151	0.148	0.149	0.161	0.174	0.181	0.159	0.157	0.167	0.151	0.157	0.161	0.155	0.157	0.16	0.149	0.143	0.141	0.151	0.147	0.159	0.14	0.143	0.164	0.152	0.119	0.127	0.138	0.144	0.134	0.127	0.143	0.155	0.145	0.138	0.15	0.145	0.138	0.129	0.131	0.125
64	Leptobrachella sola	0.176	0.196	0.181	0.187	0.186	0.19	0.184	0.185	0.186	0.187	0.184	0.205	0.214	0.19	0.183	0.197	0.177	0.189	0.193	0.188	0.17	0.194	0.17	0.187	0.164	0.162	0.172	0.187	0.161	0.175	0.181	0.175	0.159	0.156	0.176	0.184	0.178	0.167	0.155	0.158	0.186	0.169	0.157	0.184	0.157	0.155	0.167	0.148
65	Leptobrachella heteropus	0.174	0.198	0.181	0.195	0.186	0.19	0.188	0.192	0.192	0.179	0.179	0.193	0.196	0.189	0.172	0.178	0.178	0.191	0.18	0.181	0.173	0.196	0.159	0.185	0.165	0.173	0.166	0.173	0.165	0.169	0.184	0.171	0.172	0.166	0.179	0.185	0.162	0.171	0.174	0.171	0.19	0.161	0.159	0.183	0.167	0.17	0.175	0.167
66	Leptobrachella kecil	0.166	0.187	0.16	0.166	0.165	0.165	0.169	0.177	0.173	0.17	0.179	0.193	0.2	0.172	0.168	0.184	0.159	0.174	0.176	0.177	0.156	0.195	0.16	0.181	0.169	0.159	0.163	0.188	0.157	0.167	0.168	0.166	0.164	0.165	0.167	0.174	0.156	0.164	0.164	0.174	0.188	0.158	0.15	0.178	0.151	0.158	0.153	0.14
67	Leptobrachella kajangensis	0.156	0.163	0.148	0.158	0.155	0.151	0.153	0.159	0.159	0.158	0.155	0.179	0.18	0.142	0.146	0.176	0.156	0.163	0.16	0.155	0.143	0.163	0.143	0.164	0.129	0.135	0.149	0.165	0.138	0.148	0.154	0.15	0.126	0.115	0.145	0.151	0.14	0.136	0.126	0.133	0.158	0.13	0.118	0.153	0.113	0.124	0.133	0.123
[truncated: 18 more columns]
